# Supplementary material for: Combined Culture-Based and Culture-Independent Approaches Provide Insights into Diversity of Jakobids, an Extremely Plesiomorphic Eukaryotic Lineage
Source: Front Microbiol. 2015 Nov 18;6:1288. doi: 10.3389/fmicb.2015.01288 (PMC4649034; doi:10.3389/fmicb.2015.01288)
Supplement: Supplementary file 3 [file DataSheet3.FASTA]

>AJ862408  
NNNNNNNNNNNNNNNNNNNNNNNNNAGCCATGCATGTCTAAGTATGAACCACTCATAGGG
TGAAACTGCGAACGGCTCATTACAACAGTTATCATTTACTTGGT----CATTGGTCCTAC
ATGGATAACCGTAGTAACTCCAGAGCTAATACATGCACAAACTCCCGCGGGAGGCGTTTA
TTAGATTC-AACCAATCGGCCGACCGGGTGATTCATAGTAACCGAGCGAATCGCCGGCGA
TGAACCAATCAAGTTTCTGCCCTATCAGCTTTCGTCGGTAGGGTATTGGCCTACCGAGGC
TTCTACGGGTAACGGGGAATTAGGGTTTGATTCCGGAGAGGGAGCCTGAGAAACGGCTAC
CACATCTAAGGAAGGCAGCAGGCGCGCAAATTACCCAATCTCAAT----TCGAGGAGGTA
GTGACAAGAAATACCTGTTGACGGCTGGCTGTCAAACGGGAATGAGGACAATTTAGAAAC
CTTATCGAGTATCCATTGGAGGGCAAGTCTGGNNNNNNNNNNNNNNNNNNNNNNNNNNNN
NNNNNNNNNNNNNNNNNNNNNNNNNNNNNNNNNNNNNNNNNNNNNNNNNNNNNNNNNNNN
NNNNNNNNNNNNNNNNNNNNNNNNNNNNNNNNNNNNNNNNNNNNNNNNNNNNNNNNNNNN
NNNNNNNNNNNNNNNNNNNNNNNNNNNNNNNNNNNNNNNNNNNNNNNNNNNNNNNNNNNN
NNNNNNNNNNNNNNNNNNNNNNNNNNNNNNNNNNNNNNNNNNNNNNNNNNNNNNNNNNNN
NNNNNNNNNNNNNNNNNNNNNNNNNNNNNNNNNNNNNNNNNNNNNNNNNNNNNNNNNNNN
NNNNNNNNNNNNNNNNNNNNNNNNNNNNNNNNNNNNNNNNNNNNNNNNNNNNNNNNNNNN
NNNNNNNNNNNNNNNNNNNNNNNNNNNNNNNNNNNNNNNNNNNNNNNNNNNNNNNNNNNN
NNNNNNNNNNNNNNNNNNNNNNNNNNNNNNNNNNNNNNNNNNNNNNNNNNNNNNNNNNNN
NNNNNNNNNNNNNNNNNNNNNNNNNNNNNNNNNNNNNNNNNNNNNNNNNNNNNNNNNNNN
NNNNNNNNNNNNNNNNNNNNNNNNNNNNNNNNNNNNNNNNNNNNNNNNNNNNNNNNNNNN
NNNNNNNNNNNNNNNNNNNNNNNNNNNNNNNNNNNNNNNNNNNNNNNNNNNNNNNNNNNN
NNNNNNNNNNNNNNNNNNNNNNNNNNNNNNNNNNNNNNNNNNNNNNNNNNNNNNNNNNNN
NNNNNNNNNNNNNNNNNNNNNNNNNNNNNNNNNNNNNNNNNNNNNNNNNNNNNNNNNNNN
NNNNNNNNNNNNNNNNNNNNNNNNNNNNNNNNNNNNNNNNNNNNNNNNNNNNNNNNNNNN
NNNNNNNNNNNNNNNNNNNNNNNNNNNNNNNNNNNNNNNNNNNNNNNNNNNNNNNNNNNN
NNNNNNNNNNNNNNNNNNNNNNNNNNNNNNNNNNNNNNNNNNNNNNNNNNNNNNNNNNNN
NNNNNNNNNNNNNNNNNNNNNNNNNNNNNNNNNNNNNNNNNNNNNNNNNNNNNNNNNNNN
NNNNNNNNNNNNNNNNNNNNNNNNNNNN
>AJ965212  
NNNNNNNNNNNNNNNNNNNNNNNNNNNNNNNNNNNNNNNNNNNNNNNNNNNNNNNNNNNN
NNNNNNNNNNNNNNNNNNNNNNNNNNNNNNNNNNNNNNNNNNNNNNNNNNNNNNNNNNNN
NNNNNNNNNNNNNNNNNNNNNNNNNNNNNNNNNNNNNNNNNNNNNNNNNNNNNNNNNNNN
NNNNNNNNNNNNNNNNNNNNNNNNNNNNNNNNNNNNNNNNNNNNNNNNNNNNNNNNNNNN
NNNNNNNNNNNNNNNNNNNNNNNNNNNNNNNNNNNNNNNNNNNNNNNNNNNNNNNNNNNN
NNNNNNNNNNNNNNNNNNNNNNNNNNNNNNNNNNNNNNNNNNNNNNNNNNNNNNNNNNNN
NNNNNNNNNNNNNNNNNNNNNNNNNNNNNNNNNNNNNNNNNNNNNNNNNNNNNNNNNNNN
NNNNNNNNNNNNNNNNNNNNNNNNNNNNNNNNNNNNNNNNNNNNNNNNNNNNNNNNNNNN
NNNNNNNNNNNNNNNNNNNNNNNNNNNNNNNNNNNNNNNNNNNNNNNNNNNNNNNNNNNN
NNNNNCGTATATTAACGTTGTTGCACTTAAAAAGCTCGTAGTCAGACTTTCGAGGGTGCC
CCTGTTTGGCACCGACGTTCCTGTGAGCAAATCAGAGTGTTCCAAGCAGGCATTGCATGG
TTGAGCATGGAATAACGATGCGGGACTCCGGTCGCGCTTTGTTGGTGTGGGCGCATCGGA
GGACACGGTTAATAGGGATAGTTGGGGGCATTCGTATTCAGGTGTCAGAGGTGAAATTCT
AGGATTACCTGAAGACGAACTACTGCGAAAGCATTTGCCAAGGATGTTCCCATTGATCAA
GAACGAAAGTTAGGGGATCGAAGACGATCAGACACCGTCCTAGTCCTAACCATAAACGAT
GCCGACTAGGGATTGGAGGATGCTCCAGACTCCTTCAGCACCTTCAGGGAAACTAAAGTT
CTTGGGTTGTNNNNNNNNNNNNNNNNNNNNNNNNNNNNNNNNNNNNNNNNNNNNNNNNNN
NNNNNNNNNNNNNNNNNNNNNNNNNNNNNNNNNNNNNNNNNNNNNNNNNNNNNNNNNNNN
NNNNNNNNNNNNNNNNNNNNNNNNNNNNNNNNNNNNNNNNNNNNNNNNNNNNNNNNNNNN
NNNNNNNNNNNNNNNNNNNNNNNNNNNNNNNNNNNNNNNNNNNNNNNNNNNNNNNNNNNN
NNNNNNNNNNNNNNNNNNNNNNNNNNNNNNNNNNNNNNNNNNNNNNNNNNNNNNNNNNNN
NNNNNNNNNNNNNNNNNNNNNNNNNNNNNNNNNNNNNNNNNNNNNNNNNNNNNNNNNNNN
NNNNNNNNNNNNNNNNNNNNNNNNNNNNNNNNNNNNNNNNNNNNNNNNNNNNNNNNNNNN
NNNNNNNNNNNNNNNNNNNNNNNNNNNNNNNNNNNNNNNNNNNNNNNNNNNNNNNNNNNN
NNNNNNNNNNNNNNNNNNNNNNNNNNNNNNNNNNNNNNNNNNNNNNNNNNNNNNNNNNNN
NNNNNNNNNNNNNNNNNNNNNNNNNNNNNNNNNNNNNNNNNNNNNNNNNNNNNNNNNNNN
NNNNNNNNNNNNNNNNNNNNNNNNNNNN
>AND       
NNNNNNNNNNNNNNNNNNNNNNNNNNNNNNNNNNTGTCTCAGTGT-AAACACTAGAATTG
TGAAACTGCGAATGGCTCATTACATCAGTGATAATCTCTTTGAT----AGTGCGTGGCAC
ATGGATAACTGTGCTAACCGTAGAGCTAATACATGCCCAGATTCTTGGAAGAAGCATTTA
TTAGGTTCGAGCCAACCTTCAGTGCGGATGAATCATAATAACTTTGCGAATCAGCGGTGA
TGCATCATTCGAATCTCTGCCCTATCAGCTTTTGATGGTAGTGTCGTGGACTACCATGGC
GATAACGGGTAACGGAGAATTAGGGTTCGATTCCGGAGAGGGAGCCTGAGAAATGGCTAC
CACATCCAAGGAAGGCAGCAGGCGCGTAAATTACCCAATCCTGAC----TCAGGGAGGTA
GTGACCATAAATAACGACGCTCGGCCGGTCGTGCGATCGGAATGCGAGAAGCTTTAAGCT
CTTCTCGAA-AGCAACTGGAGGGCAAGTCTGGTGCCAGCAGCCGCGGTAATACCAGCTCC
AGTAGCGTATATTAAAGTTGTTGCAGTTAAAAAGCTCGTAGTTGGATGTCGGAAAGGACC
TCATTGTCCGGCACATGTTACTGTGAAGAAATCAGAGTGCTCAAAGCAGGCACCGAATGG
ATTAGCATGGGATAACCACCCTTGACCTCGGTCTTTGGGAGTTGGTTCAAAAGATCGATG
GCGCTTGATTAATAGGGACAGTTGGGGGCATTCGTATTTCGAAGTCAGAGGTGAAATTCT
TGGATTTTCGAAAGACGAACATATGCGAAAGCATTTGCCAAGGATGTTTTCATTAATCAA
GAACGAAAGTTCGGGGATCGAAGACGATCAGATACCGTCGTAGTCCGAACCATAAACGAT
GCCGACTAGGGATTGGAAGATGCGCTTCCATCTTTCAGCACCTTCCGAGAAATCAAAGTT
TTTGGGTTCCTGGGGGAGTATGGTCGCAAGGCTGAAACTTAAAGGAATTGACGGAAGGGC
ACCACCAGGAGTGGAGCCTGCGGCTTAATTTGACTCAACACGGGGAAACTTACCAGGTCC
AGACATAGGAAGGATTGACAGATTGACAGCTCTTTCTTGATTCTATGGGTGGTGGTGCAT
GGCCGTTCTTAGTTGGTGGAGTGATTTGTCTGGTTAATTCCGATAACGAACGAGACCTTC
ACCT-CTAAATAGTGCGCATCTCTTCTCGTACTTCTTAGAGGGACGATGTGCGT---TAG
CACAAGGAAGTTGGAGGCAATAACAGGTCTGTGATGCCCTTAGATGTCCTGGGCCGCACG
CGTGCTACACTGACGGATCCAACAAGACCTGGACCGAAAGGTTTGGGAAATC-TAGCAAT
GTCCGTCGTGATGGGGATCGACCCTTGTAACT-TTGGTCGTGAACGAGGAATTCCTTGTA
AGCGCGAGTCATCATCTCGCGTTGAATACGTCCCTGCCCTTTGTACACACCGCCCGTCGC
TCCTACCGA-TGGATGGTCCGGTGAAATCTTCGGATGTTCTGAAGTTGATTAAACTTTAT
CATCTAGAGGAAGGAGAAGTCGNNNNNN
>AY046649  
NNNNNNNNNNNNNNNNNNNNNNNNNNNNNNNNNNNNNNNNNNNNNNNNNNNNNNNNNNNN
NNNNNNNNNNNNNNNNNNNNNNNNNNNNNNNNNNNNNNNNNNNNNNNNNNNNNNNNNNNN
NNNNNNNNNNNNNNNNNNNNNNNNNNNNNNNNNNNNNNNNNNNNNNNNNNNNNNNNNNNN
NNNNNNNNNNNNNNNNNNNNNNNNNNNNNNNNNNNNNNNNNNNNNNNNNNNNNNNNNNNN
NNNNNNNNNNNNNNNNNNNNNNNNNNNNNNNNNNNNNNNNNNNNNNNNNNNNNNNNNNNN
NNNNNNNNNNNNNNNNNNNNNNNNNNNNNNNNNNNNNNNNNNNNNNNNNNNNNNNNNNNN
NNNNNNNNNNNNNNNNNNNNNNNNNNNNNNNNNNNNNNNNNNNNNNNNNNNNNNNNNNNN
NNNNNNNNNNNNNNNNNNNNNNNNNNNNNNNNNNNNNNNNNNNNNNNNNNNNNNNNNNNN
NNNNNNNNNNNNNNNNNNNNNNNNNNNNNNNNNNNNNNNNNNNNCGGTAATTCCAGCTCC
AATAGCGTATATTAAAGTTGTTGCAGTTAAAAAGCTCGTAGTTGGATCTTGGAAGGACTC
CTTGTTCGGCACAGGGGTTACTGTGAAGAAATCAGAGTGTTCAAAGCAGGCATTGAATGG
ATTAGCATGGGATAACAAATACAGACCTCGGTCTTGCTTTGTTGGTTTG-AAGACTGATG
GCGCTTGATTAATAGGGATAGTTGGGGGCATTCGTATTCCGGCGTCAGAGGTGAAATTCT
TGGATTGCCGGAAGACGRACTTGTGCGAAAGCATTTGCCAAGGATGCTTTCATTAATCAA
GAACGAAAGTTCGGGGATCGAAGACGATTAGATACCGTCGTAGTCCGAACCATAAACGAT
GCCGACTAGGGATTGGAGGAAGTCCCCGACTCCTTCAGCACCTTATGAGAAATCAAAGTC
TTTGGGTTCTGGGGGGAGTATGGTCGCAAGGCTGAAACTTAAAGGAATTGACGGAAGGGC
ACCACCAGGGGTGGAGCCTGCGGCTTAATTTGACTCAACACGGGGAAACTTACCAGGTCC
AGACATAGTAAGGATTGACAGATTGATAGCTCTTTCTTGATTCTATGGGTGGTGGTGCAT
GGCCGTYCTTAGTTGGTGGAGTGATTTGTCTGGTTAATTCCGTTAACGAACGAGACCTTA
CCCTGCTAACTAGTTGCACGATTCCTGGTAACTTCTTAGAGGGACTATGCGCGTC--TAG
CGCATGGAAGTTTGAGGCAATAACAGGTCTGTGATGCCCTTAGATGYCCTGGGCCGCACG
CGCGCTACACTGACGGATGCAACGAGTCCTAGGCCGGAAGGTCTGGGGAATCTTTTCAAC
ATCCGYCGTGATGGGGATAGACCCTTGCAATTTTTGGTCTTCAACGAGGAATTCCTTGTA
AGCGCGAGTCATCAACTCGCGTTGAATACGTCCCTGCCCTTTGTACACACCGCCCGTCGC
TCCTACCGATTGGATGGTCCGGTGAAATCTTCGGATCGTGCAAAGTTGATTAAACTTTAT
CATCTAGAGGAAGGAGAAGTCGTAACAA
>AY046663  
NNNNNNNNNNNNNNNNNNNNNNNNNNNNNNNNNNNNNNNNNNNNNNNNNNNNNNNNNNNN
NNNNNNNNNNNNNNNNNNNNNNNNNNNNNNNNNNNNNNNNNNNNNNNNNNNNNNNNNNNN
NNNNNNNNNNNNNNNNNNNNNNNNNNNNNNNNNNNNNNNNNNNNNNNNNNNNNNNNNNNN
NNNNNNNNNNNNNNNNNNNNNNNNNNNNNNNNNNNNNNNNNNNNNNNNNNNNNNNNNNNN
NNNNNNNNNNNNNNNNNNNNNNNNNNNNNNNNNNNNNNNNNNNNNNNNNNNNNNNNNNNN
NNNNNNNNNNNNNNNNNNNNNNNNNNNNNNNNNNNNNNNNNNNNNNNNNNNNNNNNNNNN
NNNNNNNNNNNNNNNNNNNNNNNNNNNNNNNNNNNNNNNNNNNNNNNNNNNNNNNNNNNN
NNNNNNNNNNNNNNNNNNNNNNNNNNNNNNNNNNNNNNNNNNNNNNNNNNNNNNNNNNNN
NNNNNNNNNNNNNNNNNNNNNNNNNNNNNNNNNNNNNNNNNNNNNNNNNNNNNNNNNNNN
NNNNNNNNNNNNNNNNNNNNNNNNNNNNNNNNNNNNNNNNNNNNNNNNNNNNNNNNNNNN
NNNNNNNNNNNNNNNNNNNNNNNNNNNNNNNNNNNNNNNNNNNNNNNNNNNNNNNNNNNN
NNNNNNNNNNNNNNNNNNNNNNNNNNNNNNNNNNNNNNNNNNNNNNNNNNNNNNNNNNNN
NNNNNNNNNNNNNNNNNNNNNNNNNNNNNNNNNNNNNNNNNNNNNNNNNNNNNNNNNNNN
NNNNNNNNNNNNNNNNNNNNNNNNNNNNNNNNNNNNNNNNNNNNNNNNNNNNNNNATCAA
GAACGAAAGTTCGGGGATCGAAGACGATTAGATACCGTCGTAGTCCGAACCATAAACGAT
GCCGACTAGGGATTGGAGGAAGTCCCCGACCCCTTCAGCACCTTATGAGAAATCAAAGTC
TTTGGGTTCTGGGGGGAGTATGGTCGCAAGGCTGAAACTTAAAGGAATTGACGGAAGGGC
ACCACCAGGAGTGGAGCCTGCGGCTTAATTTGACTCAACACGGGGAAACTTACCAGGTCC
AGACATAGTAAGGATTGGCAGATTGATAGCTCTTTCTTGATTCTATGGGTGGTGGTGCAT
GGCCGTTCTTAGTTGGTGGAGTGATTTGTCTGGTTAATTCCGTTAACGAACGAGACCTTA
CCCTGCTAACTAGTTGCACGATTCCTGGTAACTTCTTAGAGGGACTATGCGCGTC--TAG
CGCATGGAAGTTTGAGGCAATAACAGGTCTGTGATGCCCTTAGATGTCCTGGGCCGCACG
CGCGCTACACTGACGGATGCAACGAGTCCTAGGCCGGAAGGTCTGGGGAATCTTTTCAAC
ATTCGTCGTGATGGGGATAGACCCTTGCAATTTTTGGTCTTCAACGAGGAATTCCTTGTA
AGCGCGAGTCATCAACTCGCGTTGAATACGTCCCTGCCCTTTGTACACACCGCCCGTCGC
TCCTACCGATTGGATGGTCCGGTGAAATCTTCGGATCGTGCAAAGCTGATTAAACTTTAT
CATCTAGAGGAAGGAGAAGTCGTAACAA
>AY117419Ai
TAGCATATGCTTGTCTCAAAGATTAAGCCATGCATGTCTCAGTGT-AAACACTAGTATTG
TGAAACTGCGAATGGCTCATTAAATCAGTGATAATCTCTTTGAT----AGTGCGTGGCAC
ATGGATAACTGTGCTAACTGTAGAGCTAATACATGCCCAGATTCTTGGAAGAAGCATTTA
TTAGATTCGAGCCAACCTTCAGTGCGGATGAARCATAATAACTTTGCGAATCAGCGGTGA
TGCATCATTCGAATCTCTGCCCTATCAGCTTTTGATGGTAGTGTCGTGGACTACCATGGC
GATAACGGGTAACGGAGAATTAGGGTTCGATTCCGGAGAGGGAGCCTGAGAAATGGCTAC
CACATCCAAGGAAGGCAGCAGGCGCGTAAATTACCCAATCCTGAC----TCAGGGAGGTA
GTGACCATAAATAACGACGCTCGGCCGGTCGTGCGATCGGAATGCGAGAAGTTTTAAGCC
CTTCTCGAA-AGCAACTGGAGGGCAAGTCTGGTGCCAGCAGCCGCGGTAATACCAGCTCC
AGTAGCGTATATTAAAGTTGTTGCAGTTAAAAAGCTCGTAGTTGGATGTCGGAAAGGACC
TCCGTGTCCGTCACATGTTACTGTGAAGAAATCAGAGTGCTCAAAGCAGGCACCGAATGG
ATTAGCATGGGATAACCACCCTTGACCTCGGTCTTTGGGAGTTGGTTCAAAAGATCGATG
GCGCTTGATTAATAGGAACAGTCGGGGGCATTCGTATTCCGAAGTCAGAGGTGAAATTCT
TGGATTTTCGGAAGACGAACATATGCGAAAGCATTTGCCAAGGATGTTTTCATTAATCAA
GAACGAAAGTTCGGGGATCGAAGACGATCAGATACCGTCGTAGTCCGAACCATAAACGAT
GCCGACTAGGGATTGGAAGATGTGCTTCCATCTTTCAGCACCTTCCGAGAAATCAAAGTT
TTTGGGTTCCGGGGGGAGTATGGTCGCAAGGCTGAAACTTAAAGGAATTGACGGAWGGGC
ACCACCAGGAGTGGAGCCTGCGGCTTAATTTGACTCAACACGGGGAAACTTACCAGGTCC
AGACATAGGAAGGATYGACAGATTGACAGCTCTTTCTTGATTCTATGGGTGGTGGTGCAT
GGCCGTTCTTAGTTGGTGGAGTGATTTGTCTGGTTAATTCCGATAACGAACGAGACCTTC
ACCT-CTAAATAGTGTGCATCTCTATTCACACTTCTTAGAGGGACGATGTGCGT---TAG
CACAAGGAAGTTGGAGGCAATAACAGGTCTGTGATGCCCTTAGATGTCCTGGGCCGCACG
CGTGCTACACTGACGGATCCAACAAGACCTGGACCGAAAGGTTTGGGAAATC-TGGCAAT
GTCCGTCGTGATGGGGATCGACCCTTGTAAC--TTGGTCGTGAACGAGGAATTCCTTGTA
AGCGCAAGTCATCATCTTGCGTTGAATACGTCCCTGCCCTTTGTACACACCGCCCGTCGC
TCCTACCGA-TGGATGGTCCGGTGAAATCTTCGGATGTTCTGAAGTTGATTAAACTTTAT
CATCTAGAGKAAGGAGAAGTCGTAACAA
>AY916609  
NNNNNNNNNNNNNNNNNNNNNNNNNNNNNNNNNNNNNNNNNNNNNNNNNNNNNNNNNNNN
NNNNNNNNNNNNNNNNNNNNNNNNNNNNNNNNNNNNNNNNNNNNNNNNNNNNNNNNNNNN
NNNNNNNNNNNNNNNNNNNNNNNNNNNNNNNNNNNNNNNNNNNNNNNNNNNNNNNNNNNN
NNNNNNNNNNNNNNNNNNNNNNNNNNNNNNNNNNNNNNNNNNNNNNNNNNNNNNNNNNNN
NNNNNNNNNNNNNNNNNNNNNNNNNNNNNNNNNNNNNNNNNNNNNNNNNNNNNNNNNNNN
NNNNNNNNNNNNNNNNNNNNNNNNNNNNNNNNNNNNNNNNNNNNNNNNNNNNNNNNNNNN
NNNNNNNNNNNNNNNNNNNNNNNNNNNNNNNNNNNNNNNNNNNNNNNNNNNNNNNNNNNN
NNNNNNNNNNNNNNNNNNNNNNNNNNNNNNNNNNNNNNNNNNNNNNNNNNNNNNNNNNNN
NNNNNNNNNNNNNNNNNNNNNNNNNNNNNNNNNNNNNNNNNNNNNNNNNNNNNNNNNNNN
NGAGCCGTATATTAATGTTGTTGCAGTTAAAAAGCTCGTAGTTGGATGTCGGAAAGGACC
TCCGTGTCCGTCACATGTTACTGTGAAGAAATCAGAGTGCTCAAAGCAGGCACCGAATGG
ATTAGCATGGGATAACCACCCTTGACCTCGGTCTTTGGGAGTTGGTTCAAAAGATCGATG
GCGCTTGATTAATAGGAACAGTCGGGGGCATTCGTATTCCGAAGTCAGAGGTGAAATTCT
TGGATTTTCGGAAGACGAACATATGCGAAAGCATTTGCCAAGGATGTTTTCATTAATCAA
GAACGAAAGTTCGGGGATCGAAGACGATCAGATACCGTCGTAGTCCGAACCATAAACGAT
GCCGACTAGGGATTGGAAGATGTGCTTCCATCTTTCAGCACCTTCCGAGAAATCAAAGTT
TTTGGGTTCCGGGGGGAGTATGGTCGCAAGGCTGAAACTTAAAGGAATTGACGGAAGGGC
ACCACCAGGAGTGGAGCCTGCGGCTTAATTTGACTCAACACGGGGAAACTTACCAGGTCC
AGACATAGGAAGGATTGACAGATTGACAGCTCTTTCTTGATTCTATGGGTGGTGGTGCAT
GGCCGTTCTTAGTTGGTGGAGTGATTTGTCTGGTTAATTCCGATAACGAACGAGACCTTC
ACCT-CTAAATAGTGTGCATCTCTATTCACACTTCTTAGAGGGACGATGTGCGT---TAG
CACCAGGAAGTTGGAGCCNNNNNNNNNNNNNNNNNNNNNNNNNNNNNNNNNNNNNNNNNN
NNNNNNNNNNNNNNNNNNNNNNNNNNNNNNNNNNNNNNNNNNNNNNNNNNNNNNNNNNNN
NNNNNNNNNNNNNNNNNNNNNNNNNNNNNNNNNNNNNNNNNNNNNNNNNNNNNNNNNNNN
NNNNNNNNNNNNNNNNNNNNNNNNNNNNNNNNNNNNNNNNNNNNNNNNNNNNNNNNNNNN
NNNNNNNNNNNNNNNNNNNNNNNNNNNNNNNNNNNNNNNNNNNNNNNNNNNNNNNNNNNN
NNNNNNNNNNNNNNNNNNNNNNNNNNNN
>AY916610  
NNNNNNNNNNNNNNNNNNNNNNNNNNNNNNNNNNNNNNNNNNNNNNNNNNNNNNNNNNNN
NNNNNNNNNNNNNNNNNNNNNNNNNNNNNNNNNNNNNNNNNNNNNNNNNNNNNNNNNNNN
NNNNNNNNNNNNNNNNNNNNNNNNNNNNNNNNNNNNNNNNNNNNNNNNNNNNNNNNNNNN
NNNNNNNNNNNNNNNNNNNNNNNNNNNNNNNNNNNNNNNNNNNNNNNNNNNNNNNNNNNN
NNNNNNNNNNNNNNNNNNNNNNNNNNNNNNNNNNNNNNNNNNNNNNNNNNNNNNNNNNNN
NNNNNNNNNNNNNNNNNNNNNNNNNNNNNNNNNNNNNNNNNNNNNNNNNNNNNNNNNNNN
NNNNNNNNNNNNNNNNNNNNNNNNNNNNNNNNNNNNNNNNNNNNNNNNNNNNNNNNNNNN
NNNNNNNNNNNNNNNNNNNNNNNNNNNNNNNNNNNNNNNNNNNNNNNNNNNNNNNNNNNN
NNNNNNNNNNNNNNNNNNNNNNNNNNNNNNNNNNNNNNNNNNNNNNNNNNNNNNNNNNNN
NNNNNNNNNNNNNNNNNNNNNNNNNNNNNNNNNNNNNNTAGTTGGATGTCGGAAAGGACT
CCTGTGTCTGTCACATGTTACTGTGAAGAAATCAGAGTGCTCAAAGCAGGCACCGAATGG
ATTAGCATGGGATAACCACCCTTGACCTCGGTCTTTGGGAGTTGGTTCAAAAGATCGATG
GCGCTTGATTAATAGGAACAGTCGGGGGCATTCGTATTCCGAAGTCAGAGGTGAAATTCT
TGGATTTTCGGAAGACGAACATATGCGAAAGCATTTGCCAAGGATGTTTTCATTAATCAA
GAACGAAAGTTCGGGGATCGAAGACGATCAGATACCGTCGTAGTCCGAACCATAAACGAT
GCCGACTAGGGATTGGAAGATGTGCTTCCATCTTTCAGCACCTTCCGAGAAATCAAAGTT
TTTGGGTTCCGGGGGGAGTATGGTCGCAAGGCTGAAACTTAAAGGAATTGACGGAAGGGC
ACCACCAGGAGTGGAGCCTGCGGCTTAATTTGACTCAACACGGGGAAACTTACCAGGTCC
AGACATAGGAAGGATTGACAGATTGACAGCTCTTTCTTGATTCTATGGGTGGTGGTGCAT
GGCCGTTCTTAGTTGGTGGAGTGATTTGTCTGGTTAATTCCGATAACGAACGAGACCTTC
ACCT-CTAAATAGTGTGCATCTCTATTCACACTTCTTAGAGGGACGATGTGCGT---TAG
CACCAAGGAGTTGGACGCCATANNNNNNNNNNNNNNNNNNNNNNNNNNNNNNNNNNNNNN
NNNNNNNNNNNNNNNNNNNNNNNNNNNNNNNNNNNNNNNNNNNNNNNNNNNNNNNNNNNN
NNNNNNNNNNNNNNNNNNNNNNNNNNNNNNNNNNNNNNNNNNNNNNNNNNNNNNNNNNNN
NNNNNNNNNNNNNNNNNNNNNNNNNNNNNNNNNNNNNNNNNNNNNNNNNNNNNNNNNNNN
NNNNNNNNNNNNNNNNNNNNNNNNNNNNNNNNNNNNNNNNNNNNNNNNNNNNNNNNNNNN
NNNNNNNNNNNNNNNNNNNNNNNNNNNN
>AY916611  
NNNNNNNNNNNNNNNNNNNNNNNNNNNNNNNNNNNNNNNNNNNNNNNNNNNNNNNNNNNN
NNNNNNNNNNNNNNNNNNNNNNNNNNNNNNNNNNNNNNNNNNNNNNNNNNNNNNNNNNNN
NNNNNNNNNNNNNNNNNNNNNNNNNNNNNNNNNNNNNNNNNNNNNNNNNNNNNNNNNNNN
NNNNNNNNNNNNNNNNNNNNNNNNNNNNNNNNNNNNNNNNNNNNNNNNNNNNNNNNNNNN
NNNNNNNNNNNNNNNNNNNNNNNNNNNNNNNNNNNNNNNNNNNNNNNNNNNNNNNNNNNN
NNNNNNNNNNNNNNNNNNNNNNNNNNNNNNNNNNNNNNNNNNNNNNNNNNNNNNNNNNNN
NNNNNNNNNNNNNNNNNNNNNNNNNNNNNNNNNNNNNNNNNNNNNNNNNNNNNNNNNNNN
NNNNNNNNNNNNNNNNNNNNNNNNNNNNNNNNNNNNNNNNNNNNNNNNNNNNNNNNNNNN
NNNNNNNNNNNNNNNNNNNNNNNNNNNNNNNNNNNNNNNNNNNNNNNNNNNNNNNNNNNN
NNNNNNNNNNNNNNNNNNNNNNNNNNNNNNNNNNNNNNNNNNNNNNNNNNNNNNNNNNNN
NNNGTGTCCGTCACATGTTACTGTGAAGAAATCAGAGTGCTCAAAGCAGGCACCGAATGG
ATTAGCATGGGATAACCACCCTTGACCTCGGTCTTTGGGAGTTGGTTCAAAAGATCGATG
GCGCTTGATTAATAGGAACAGTCGGGGGCATTCGTATTCCGAAGTCAGAGGTGAAATTCT
TGGATTTTCGGAAGACGAACATATGCGAAAGCATTTGCCAAGGATGTTTTCATTAATCAA
GAACGAAAGTTCGGGGATCGAAGACGATCAGATACCGTCGTAGTCCGAACCATAAACGAT
GCCGACTAGGGATTGGAAGATGTGCTTCCATCTTTCAGCACCTTCCGAGAAATCAAAGTT
TTTGGGTTCCGGGGGGAGTATGGTCGCAAGGCTGAAACTTAAAGGAATTGACGGAAGGGC
ACCACCAGGAGTGGAGCCTGCGGCTTAATTTGACTCAACACGGGGAAACTTACCAGGTCC
AGACATAGGAAGGATTGACAGATTGACAGCTCTTTCTTGATTCTATGGGTGGTGGTGCAT
GGCCGTTCTTAGTTGGTGGAGTGATTTGTCTGGTTAATTCCGATAACGAACGAGACCNNN
NNNNNNNNNNNNNNNNNNNNNNNNNNNNNNNNNNNNNNNNNNNNNNNNNNNNNNNNNNNN
NNNNNNNNNNNNNNNNNNNNNNNNNNNNNNNNNNNNNNNNNNNNNNNNNNNNNNNNNNNN
NNNNNNNNNNNNNNNNNNNNNNNNNNNNNNNNNNNNNNNNNNNNNNNNNNNNNNNNNNNN
NNNNNNNNNNNNNNNNNNNNNNNNNNNNNNNNNNNNNNNNNNNNNNNNNNNNNNNNNNNN
NNNNNNNNNNNNNNNNNNNNNNNNNNNNNNNNNNNNNNNNNNNNNNNNNNNNNNNNNNNN
NNNNNNNNNNNNNNNNNNNNNNNNNNNNNNNNNNNNNNNNNNNNNNNNNNNNNNNNNNNN
NNNNNNNNNNNNNNNNNNNNNNNNNNNN
>AY916612  
NNNNNNNNNNNNNNNNNNNNNNNNNNNNNNNNNNNNNNNNNNNNNNNNNNNNNNNNNNNN
NNNNNNNNNNNNNNNNNNNNNNNNNNNNNNNNNNNNNNNNNNNNNNNNNNNNNNNNNNNN
NNNNNNNNNNNNNNNNNNNNNNNNNNNNNNNNNNNNNNNNNNNNNNNNNNNNNNNNNNNN
NNNNNNNNNNNNNNNNNNNNNNNNNNNNNNNNNNNNNNNNNNNNNNNNNNNNNNNNNNNN
NNNNNNNNNNNNNNNNNNNNNNNNNNNNNNNNNNNNNNNNNNNNNNNNNNNNNNNNNNNN
NNNNNNNNNNNNNNNNNNNNNNNNNNNNNNNNNNNNNNNNNNNNNNNNNNNNNNNNNNNN
NNNNNNNNNNNNNNNNNNNNNNNNNNNNNNNNNNNNNNNNNNNNNNNNNNNNNNNNNNNN
NNNNNNNNNNNNNNNNNNNNNNNNNNNNNNNNNNNNNNNNNNNNNNNNNNNNNNNNNNNN
NNNNNNNNNNNNNNNNNNNNNNNNNNNNNNNNNNNNNNNNNNNNNNNNNNNNNNNNNNNN
NNNNNNNNNNNNNNNNNNNNNNNNNNNNNNNNNNNNNNNNNNNNNNNNNNNNNNNNNNNN
NNNNNNNNNNNNNNNNNNNNNNNNNNNNNNNNNNNNNNNNNNNNNNNNNNNNNNNNNNNN
NNNNNNNNNNNNNNNNNNNNNNNNNNNNNNNNNNNNNNNNNNNNNNNNNNNNNNNNNNNN
NNNNNNNNNNNNNNNNNNNNNNNNNNNNNNNNNNNNNNNNNNNNNNNNNNNNNNNNNNNN
NNNNNNNNNNNNNNNNNNNNNNNNNNNNNNNNNNNNNNNNNNNNNNNNNNNNNNNNNNNN
NNNNNNNNNNNNNNNNNNNNNNNNNNNNNNNNNNNNNNNNNNNNNNNNNNNNNNNNNNNN
NNNNNNNNNNNNNNNNNNNNNNNNNNNNNNNNNNNNNNNNNNNNNNNNNNNNNNNNNNNN
NNNNNNNNNNNNNNNNNNNNNNNNNNNNNNNNNNNNNNNNNNNNNNNNNNNNNNNNNNNN
NNNNNNNNNNNNNNNNNNNNNNNNNNNNNNNNNNNNNNNNNNNNNNNNNNNNNNNNNNNN
NNNNNNNNNNNNNNNNNNNNNNNNNNNNNNNNNNNNNNNNNNNNNNNNNNNNNNNNNNNN
NNNNNNNNNNNNNNNNNNNNNNNNNNNNNNNNNNNNNNNNNNNNNNNNNNNNNNNNNNNN
NNNNNNNNNNNNNNNNNNNNNNNNNNTCACACTTCTTAGAGGGACGATGTGCGT---TAG
CACAAGGAAGTTGGAGGCAATAACAGGTCTGTGATGCCCTTAGATGTCCTGGGCCGCACG
CGTGCTACACTGACGGATCCAACAAGACCTGGACCGAAAGGTTTGGGAAATC-TGGCAAT
GTCCGTCGTGATGGGGATCGACCCTTGTAAC--TTGGTCGTGAACGAGGAATTCCTTGTA
AGCGCAAGTCATCATCTTGCGTTGAATACGTCCCTGCCCTTTGTACACACCGCCCGTCGC
TCCTACCGA-TGGATGGTCCGGTGAAATCCTCGGATGTCCTGAAGTTGATTAAACTTTAT
CATCTAGAGGAAGGAGAAGTCGTAACAA
>AY916613  
NNNNNNNNNNNNNNNNNNNNNNNNNNNNNNNNNNNNNNNNNNNNNNNNNNNNNNNNNNNN
NNNNNNNNNNNNNNNNNNNNNNNNNNNNNNNNNNNNNNNNNNNNNNNNNNNNNNNNNNNN
NNNNNNNNNNNNNNNNNNNNNNNNNNNNNNNNNNNNNNNNNNNNNNNNNNNNNNNNNNNN
NNNNNNNNNNNNNNNNNNNNNNNNNNNNNNNNNNNNNNNNNNNNNNNNNNNNNNNNNNNN
NNNNNNNNNNNNNNNNNNNNNNNNNNNNNNNNNNNNNNNNNNNNNNNNNNNNNNNNNNNN
NNNNNNNNNNNNNNNNNNNNNNNNNNNNNNNNNNNNNNNNNNNNNNNNNNNNNNNNNNNN
NNNNNNNNNNNNNNNNNNNNNNNNNNNNNNNNNNNNNNNNNNNNNNNNNNNNNNNNNNNN
NNNNNNNNNNNNNNNNNNNNNNNNNNNNNNNNNNNNNNNNNNNNNNNNNNNNNNNNNNNN
NNNNNNNNNNNNNNNNNNNNNNNNNNNNNNNNNNNNNNNNNNNNNNNNNNNNNNNNNNNN
NNNNNNNNNNNNNNNNNNNNNNNNNNNNNNNNNNNNNNNNNNNNNNNNNNNNNNNNNNNN
NNNNNNNNNNNNNNNNNNNNNNNNNNNNNNNNNNNNNNNNNNNNNNNNNNNNNNNNNNNN
NNNNNNNNNNNNNNNNNNNNNNNNNNNNNNNNNNNNNNNNNNNNNNNNNNNNNNNNNNNN
NNNNNNNNNNNNNNNNNNNNNNNNNNNNNNNNNNNNNNNNNNNNNNNNNNNNNNNNNNNN
NNNNNNNNNNNNNNNNNNNNNNNNNNNNNNNNNNNNNNNNNNNNNNNNNNNNNNNNNNNN
NNNNNNNNNNNNNNNNNNNNNNNNNNNNNNNNNNNNNNNNNNNNNNNNNNNNNNNNNNNN
NNNNNNNNNNNNNNNNNNNNNNNNNNNNNNNNNNNNNNNNNNNNNNNNNNNNNNNNNNNN
NNNNNNNNNNNNNNNNNNNNNNNNNNNNNNNNNNNNNNNNNNNNNNNNNNNNNNNNNNNN
NNNNNNNNNNNNNNNNNNNNNNNNNNNNNNNNNNNNNNNNNNNNNNNNNNNNNNNNNNNN
NNNNNNNNNNNNNNNNNNNNNNNNNNNNNNNNNNNNNNNNNNNNNNNNNNNNNNNNNNNN
NNNNNNNNNNNNNNNNNNNNNNNNNNNNNNNNNNNNNNNNNNNTAACGAACGAGACCTTC
ACCT-CTAAATAGTGTGCATCTCTATTCACACTTCTTAGAGGGACGATGTGCGT---TAG
CACAAGGAAGTTGGAGGCAATAACAGGTCTGTGATGCCCTTAGATGTCCTGGGCCGCACG
CGTGCTACACTGACGGATCCAACAAGACCTGGACCGAAAGGTTTGGGAAATC-TGGCAAT
GTCCGTCGTGATGGGGATCGACCCTTGTAAC--TTGGTCGTGAACGAGGAATTCCTTGTA
AGCGCAAGTCATCATCTTGCGTTGAATACGTCCCTGCCCTTTGTACACACCGCCCGTCGC
TCCTACCGA-TGGATGGTCCGGTGAAATCTTCGGATGTCCTGAAGTTGATTAAACTTTAT
CATCTAGAGGAAGGAGAAGTCGTAACAA
>AY965865Ag
NNNNNNNNNNNNNNNNCAAAGATT-AGCCATGCATGTCTAAGAAT-AAGGGCATTGAGCC
CGAATCTGCGAACGGCTCATTAAACAAGTTATAATTCATTTGAT----AGTGGTTTGCAC
ATGGATAACTGTGCTAACTGTAGAGCTAATACATGCATACAATCCCGTGGGATGCATTTA
TTAGATAATAACCAACCGACCGTGTGGAGGAATCATAATAACTGAGCGAATCGAGGGCGA
TGCATCATTCAAATTTCTTCCCTATCAGCTTTCGACGGTAGTGTAGTGGACTACCGTGGC
GGTAACGGGTAACGGAGAATTAGGGTTCGATTCCGGAGAGGGAGCCTTAAAAATGGCTAC
CACAACTAAGGTTGGCAGCAGGCGCGCAACTTACTGATTCTCGAT----TCGAGGAAGTA
GTGACAAAAAATAACGCCATGGGGCCGGCTTCACG-GTGGAATGAGAACAATTTAAATCC
CTTATCGAA-TGCAACTGGAGGGCAAGTCTGGTGCCAGCAGCCGCGGTAATTCCAGCTCC
AGTAGCGTATATTAAAGTTGTTGCAGTTAAAAAGCTCGTAGTTGGATTTTGGAAGGGCGC
CGTGTCCGTCCCTCGCGTTACTGTGAGTAAATCAGAGTGTTCAAAGCAGGCACTGAATGG
ATTAGCATGGAATAACAACGAACGACTCCGGTCTGG--TTGTTGGTTAACAGGCCNCGAG
GCACTTGATTAATAGGGACGGTTGGGGGCATTCGTATTCCGTGGTCAGAGGTGAAATTCT
TGGATTCACGGAAGACGAACTTATGCGAAAGCATTTGCCAAGGACGTTTTCATTAATCAA
GAACGAAAGTTCGGGGATCGAAGATGATTAGATACCGTCGTAGTCCGAACCATAAACGAT
GCCG--------------GATGTTCCAGACTCCTTCAGCACCTTATGAGAAATCAAAGTC
TTTGGGTTCCGGGGGGAGTATGGTCGCAAGGCTGAAACNTAAAGGAATTGACGGAAGGGC
ACCACCAGGAGTGGAGCCTGCGGCTTAATTTGACTCAACACGGGGAAACTTACCAGGTCC
AGACATGGGGAGGATTGACAGATTGATAGCTCTTTCTTGATTCTATGGGTGGTGGTGCAT
GGCCGTTCTTAGTTGGTGGTTTGAACTGTCTGGTTAATTCCGATAACGAACGAGACCTTA
ACCTGCTAACTAGTTGCGCGCATTCCTGCAGCTTCTTAGAGGGACAATGTGTGGC--AAA
CACATGGAAGTTTGAGGCAATAACAGGTCTGTGATGCCCTTAGATGTTCTGGGCCGCACG
CGCGCTACACTGACGGATGCAACGAGACCTTGGCCGAAAGGTCTGGGCAATC-TTCGAAC
GTCCGTCGTGATGGGGA-AGACCCTTGCAACTATTGGTCTTCAACGAGGAATTCCTTGTA
AGCGCAGTTCATCAAACTGCGTTGAATACGTCCCTGCCCTTTGTACACACCGCCCGTCGC
TCCTACCGATTGGATGGTCCGGTGAACTCTTCGGATCGTGCGAAGTTGAGTAAACTTTAA
AATCTAGAGGAAGGAGAAGTCGTAACAA
>AY965870An
AGTCATATGCTTGTCTCAAAGATTAAGCCATGCATGTCTAAGAAT-AAGGGCATTGAGCC
CGAATCTGCGAACGGCTCATTAAACAAGCTATAATTTATTTGAT----AGTGGTTTGCAC
ATGGATAACTGTGCTAACTGTAGAGCTAATACATGCAGACAATTCCGTGGAATGCATTTA
TTAGATACAAACCAACCCCCGGCGCGGAGGAATCATAATAACTGAGCGAATCGGCGGCGA
TGCATCATTCAAATTTCTTCCCTATCAGCTTTTGACGGTAGTGTAGTGGACTACCGTGGC
GGTAACGGGTAACGGAGAATTAGGGTTCGATTCCGGAGAGGGAGCCTTAAAAATGGCTAC
CACAACTAAGGTTGGCAGCAGGCGCGCAACTTACTGACTCTCAAT----TCGAGGAAGTA
GTGACAATAAATAACGCCGCGGGGCCGGCTTCGCGAGTGGAATGAGAACAATTTAAATCC
CTTATCGAA-AGCAACTGGAGGGCAAGTCTGGTGCCAGCAGCCGCGGTAATTCCAGCTCC
AGTAGCGTATATTAAAATTGTTGCAGTTAAAAAGCTCGTAGTTGGACTTTGGAAGGGCGC
CGTGTCCGCTTCGGGCGTTACTGTGAAAGAATCAGAGTGTTCAAAGCAGGCGCTGAATGG
ATTAGCATGGAATAACAACGAACGACTCCGGTCTAG--TTGTTGGTTTA-AGGCCGCGAG
GCAC-TGATTAATAGGGACAGTTGGGGGCATTCGTATTCCGTAGTCAGAGGTGAAATTCT
TGGATTTACGGAAGACGAACTTATGCGAAAGCATTTGCCAAGGATGTTTTCATTAATCAA
GAACGAAAGTTCGGGGATCGAAGATGATTAGATACCGTCGTAGTCCGAACCATAAACGAT
GCCGACTAGGGATTGGAGGATGTTCCAGACTCCTTCAGCACCTTATGAGAAATCAAAGTC
TTTGGGTTCCGGGGGGAGTATGGTCGCAAGGCTGAAACTTAAAGGAATTGACGGAAGGGC
ACCACCAGGAGTGGAGCCTGCGGCTTAATTTGACTCAACACGGGGAAACTTACCAGGTCC
AGACATGGGGAGGATTGACAGATTGATAGCTCTTTCTTGATTCTATGGGTGGTGGTGCAT
GGCCGTTCTTAGTTGGTGGATTGATTTGTCTGGTTAATTCCGATAACGAACGAGACCTTA
ACCTACTAACTAGGTGGACGATTTTCTCCTCCTTCTTAGAGGGACAATGTGTGGC--AAA
CACATGGAAGTTTGAGGCAATAACAGGTCTGTGATGCCCTTAGATGTTCTGGGCCGCACG
CGCGCTACACTGACGGATGCAGCAAGTCCTTGGCCGAAAGGTCTGGGCAATC-TTTGAAC
GTCCGTCGTGATGGGGA-AGACCCTTGCAATTATTGGTCTTCAACGAGGAATTCCTTGTA
AGCGCAAGTCATCAACTTGCGTTGAATACGTCCCTGCCCTTTGTACACACCGCCCGTCGC
TCCTACCGATTGGATGGTCCGGTGAACTCTTCGGATCGAGCGAAGTTGAGTAAACTTTAT
CATCTAGAGGAAGGAGAAGTCGTAACAA
>BMT       
AGTCATATGCTTGTCTCAAAGATTAAGCCATGCATGTCTCAGTGG-AAACACTAGTACTG
TGAAACTGCGAATGGCTCATTACATCAGCAGTCATTTATTTGAT----AGTGGTTTGCAC
ATGGATAACTGTGCTAAATGTAGAGCTAATACATGCCTCAAATCCCGCGGGATGCATTTA
TTAGAT-GAAGCCAACCCCCGGAGTGGATGATTCATAATAACTCTGCAAATCACCGGTGA
TGCATCATTCAAACTTCTGCCCTATCAGCTTT-GATGTCGGTGTAGTGTACCGACATGGC
GTTTACGGGTGACGGAGAATTGGGGTTTGAATCCGGAGAGGCAGCCAGCGAGACGGCTAC
CACATCCAAGGAAGGCAGCAGGCGCGTAAATTACCCAATCCTGAC----ACAGGGAGGTA
GTGACAAGAAATAACGACACAGGGCCGGTCTTGTGATTGGAATGAGAACAATCTAAACCC
CTTATCGAA-AGCGATTGGAGGGCAAGTCTGGTGCCAGCAGCCGCGGTAATTTCAGCTCC
AATAGCGTATATTAAAGTTGTTGCAGTTAAAAAGCTCGTAGTTGGATCTTGGGCAGACTC
CTTGTCCGGCACAGAGGTTACTGTGAAGAAATCAGAGTGTTCAAAGCAGGCATTGAATGG
ATTAGCATGGGATAGCAAATTTAGACCTTGGTCTTCTTTTGTTGGTTTC-AAGACTGATG
GTGCTTGATTAATAGGGATAGTTGGGGGCATTCGTATTCCGGAACAAGAGGTGAAATTCA
TTGACCTCCGGAAGACGAACTTGTGCGAAAGCATTTGCCAAGGATGTTTTCATTAATCAA
GAACGAAAGTTCGGGGATCAAAGGGCATTAGATACGCCTGTAGTCCGAACCATAAACGAT
GCCGACTAGGGATTGGAGGAAGTCCCAGACTCCTTCAGCACCTTATGAGAAATCAAAGTC
TTTGGGTTCTGGGGGGAGTACGGTCGCAAGGCTGAAACTTAAAGGAATTGACGGAAGGGC
ACCACCAGGAGTGGAGCCTGCGGCTTAATTTGACTCAACACGGGGAAACTTACCAGGTCC
AGACATAGTAAGGATTGACAGATTGATAGCTCTTTCTTGATTCTATGGGTGGTGGTGCAT
GGCCGTTCTTAGTTGGTGGAGTGATTTGTCTGGTTAATTCCGTTAACGAACGAGACCTTA
CCCTGCTAAATAGTTGTGCGATTCCTGACAACTTCTTAGAGGGACTATGCGCGTC--TAG
CGCATGGAAGTTTGAGGCAATAACAGGTCTGTGATGCCCTTAGATGTCCTGGGCCGCACG
CGCGCTACACTGACGGATGCAACGAGTCCTGGGCCGGAAGGTCTGGGGAATCTTTTTAAC
GTCCGTCGTGATGGGGATAGACCCTTGCAATTTTTGGTCTTCAACGAGGAATTCCTTGTA
AGCGCGAGTCATCAACTCGCGTTGAATACGTCCCTGCCCTTTGTACACACCGCCCGTCGC
TCCTACCGATTGGATGGTCCGGTGAACTCTTCGGATCGTGTGAAGTTGATTAAACTTTAT
CATCTAGAGGAAGGAGAAGTCGTAACAA
>BUSS/NORMA
R2AGTCATATGCTTGTCTCAAAGATTAAGCCATGCATGTCTCAGTGT-AAGCACTAGTAC
TGTGAAACTGCGAATGGCTCATTAAATCAGCAATCATTTATTTGAT----AGTGGGTTGC
ACATGGATAACTGTGCTAAATGTAGAGCTAATACATGCCTCAAATCCCGCGGGATGCATT
TATTAGATAGAAACCAACCCCCGGAGTTGATGATTCATAATAACTTTGCGAATCACCGGT
GATGCATCATTCAAATTTCTGCCCTATCAGCTTTCGATGGTAGTGTAGTGGACTACCATG
GCGGTAACGGGTGACGGAGAATTGGGGTTCGATGCCGGAGAGGGAGCCTGAGAAATGGCT
ACCACATCCAAGGAAGGCAGCAGGCGCGTAAATTACCCAATCCTGAC----ACAGGGAGG
TAGTGACAAGAAATAACGGCACAGGGCCGGTCTTGTGATTGGAATGAGAACAATTTAAAC
CACTTATCGAA-AGCGATTGGAGGGCAAGTCTGGTGCCAGCAGCCGCGGTAATTCCAGCT
CCAATAGCGTATATTAAAGTTGTTGCAGTTAAAAAGCTCGTAGTTGGATCTTGGAAGGAC
TCCTTGTCCGGCACAGGGGTTACTGTGAAGAAATCAGAGTGTTCAAAGCAGGCATTGAAT
GGATTAGCATGGGATAACAAATACAGACCTCGGTCTTGCTTTGTTGGTTTG-AAGACTGA
TGGCGCTTGATTAATAGGGATAGTTGGGGGCATTCGTATTCCGACGTCAGAGGTGAAATT
CTTGGATTGTCGGAAGACGAACTTGTGCGAAAGCATTTGCCAAGGATGTTTTCATTAATC
AAGAACGAAAGTTCGGGGATCGAAGACGATTAGATACCGTCGTAGTCCGAACCATAAACG
ATGCCGACTAGGGATTGGAGGAAGTCCCCGACTCCTTCAGCACCTTATGAGAAATCAAAG
TCTTTGGGTTCTGGGGGGAGTATGGTCGCAAGGCTGAAACTTAAAGGAATTGACGGAAGG
GCACCACCAGGAGTGGAGCCTGCGGCTTAATTTGACTCAACACGGGGAAACTTACCAGGT
CCAGACATAGTAAGGATTGACAGATTGATAGCTCTTTCTTGATTCTATGGGTGGTGGTGC
ATGGCCGTTCTTAGTTGGTGGAGTGATTTGTCTGGTTAATTCCGTTAACGAACGAGACCT
TACCCTGCTAACTAGTTGCACGATTCCTGGTAACTTCTTAGAGGGACTATGCGCGTC--T
AGCGCATGGAAGTTTGAGGCAATAACAGGTCTGTGATGCCCTTAGATGTCCTGGGCCGCA
CGCGCGCTACACTGACGGATGCAACGAGTCCTGGGCCGGAAGGTCTGGGGAATCTTTTCA
ACATTCGTCGTGATGGGGATAGACCCTTGCAATTTTTGGTCTTCAACGAGGAATTCCTTG
TAAGCGCGAGTCATCAACTCGCGTTGAATACGTCCCTGCCCTTTGTACACACCGCCCGTC
GCTCCTACCGATTGGATGGTCCGGTGAAATCTTCGGATCGTGCGAAGTTGATTAAACTTT
ATCATCTAGAGNNNNNNNNNNNNNNNNNNN
>COORONG2  
TAGCATATGCTTGTCTCAAAGATTAAGCCATGCATGTCTCAGTGT-AAACACTAGTATTG
TGAAACTGCGAATGGCTCATTAAATCAGTGATGATCTCTTTGAT----AGTGCGTGGCAC
ATGGATAACTGTGCTAACCGTAGAGCTAATACATGCCCAGATCCCCAGAGGGAGCATTTA
TTAGATTCGAACCAACCTCCGGTGCGGATGAATCATAATAACTTTGCAAATCAGCGGTGA
TGCATCATTCGAATCTCTGCCCTATCAGCTTTGGATGGTAGTGTCGTGGACTACCATGGC
GATAACGGGTAACGGAGAATTAGGGTTCGATTCCGGAGAGGGAGCCTGAGAAATGGCTAC
CACATCCAAGGAAGGCAGCAGGCGCGTAAATTACCCAATCCTGAC----TCAGGGAGGTA
GTGACCATAACTAACGACGCTCGGCCGGTTGAGCGATCGGAATGCGAGAAGTTTTAAGCC
CTTCTCGAA-AGCAACTGGAGGGCAAGTCTGGTGCCAGCAGCCGCGGTAATACCAGCTCC
AGTAGCGTATATTAAAGTTGTTGCAGTTAAAAAGCTCGTAGTTGGATGTCGGGAGACACC
TCTTTATCCGCCACGTGTTACTGTGAAGAAATCAGAGTGCTCAAAGCAGGCACAGAATGG
ATTAGCATGGGATAACCACCCTTGACCTCGTTCTTTGGGTGTTGGTTCAAAAGAATGATG
GCGCTTGATTAATAGGGACAGTTGGGGGCATTCGTATTCCGAAGTCAGAGGTGAAATTCT
TGGATTTTCGGAAGACGAACATATGCGAAAGCATTTGCCAAGGATGTTTTCATTAATCAA
GAACGAAAGTTCGGGGATCGAAGACGATCAGATACCGTCGTAGTCCGAACCATAAACGAT
GCCGACTAGGGATTGGAAGATGTGCTTCCATCTTTCAGCACCTTCCGAGAAATCAAAGTT
TTTGGGTTCCGGGGGGAGTATGGTCGCAAGGCTGAAACTTAAAGGAATTGACGGAAGGGC
ACCACCAGGAGTGGAGCCTGCGGCTTAATTTGACTCAACACGGGGAAACTTACCAGGTCC
AGACATAGGAAGGATTGACAGATTGACAGCTCTTTCTTGATTCTATGGGTGGTGGTGCAT
GGCCGTTCTTAGTTGGTGGAGTGATTTGTCTGGTTAATTCCGATAACGAACGAGACCTTC
ACCT-CTAAATAGTGTCCATCTCCTTGGACACTTYTTAGAGGGACGATGTGCGT---TAG
CACAAGGAAGTTGGAGGCAATAACAGGTCTGTGATGCCCTTAGATGTCCTGGGCCGCACG
CGTGCTACACTGACGGATCCAACAAGACCTGGACCGAAAGGTTTGGGAAATC-TAGCAAT
GTCCGTCGTGATGGGGATCGACCCTTGTAAT--TTGGTCGTGAACGAGGAATTCCTTGTA
AGCGCGAGTCATCATCTCGCGTTGAATACGTCCCTGCCCTTTGTACACACCGCCCGTCGC
TCCTACCGA-TGGATGGTCCGGTGAAATCTTCGGATGCTCTGAAGTTGATTAAACTTTAT
CATCTAGAGGAAGNNNNNNNNNNNNNNN
>COORONG   
TAGCATATGCTTGTCTCAAAGATTAAGCCATGCATGTCTCAGTGT-AAACACTAGTATTG
TGAAACTGCGAATGGCTCATTAAATCAGTGATAATCTCTTTGAT----AGTGCGTGGCAC
ATGGATAACTGTGCTAACTGTAGAGCTAATACATGCCCAGATTCTTGGAAGAAGCATTTA
TTAGATTCGAGCCAACCTTCAGTGCGGATGAATCATAATAACTTTGCGAATCAGCGGTGA
TGCATCATTCGAATCTCTGCCCTATCAGCTTTTGATGGTAGTGTCGTGGACTACCATGGC
GATAACGGGTAACGGAGAATTAGGGTTCGATTCCGGAGAGGGAGCCTGAGAAATGGCTAC
CACATCCAAGGAAGGCAGCAGGCGCGTAAATTACCCAATCCTGAC----TCAGGGAGGTA
GTGACCATAAATAACGACGCTCGACCGGTCGTGCGATCGGAATGCGAGAAGTTTTAAGCC
CTTCTCGAA-AGCAACTGGAGGGCAAGTCTGGTGCCAGCAGCCGCGGTAATACCAGCTCC
AGTAGCGTATATTAAAGTTGTTGCAGTTAAAAAGCTCGTAGTTGGATGTCGGAAAGGACC
TCCGTGTCCGTCACATGTTACTGTGAAGAAATCAGAGTGCTCAAAGCAGGCACCGAATGG
ATTAGCATGGGATAACCACCCTTGACCTCGGTCTTTGGGAGTTGGTTCAAAAGATCGATG
GCGCTTGATTAATAGGAACAGTCGGGGGCATTCGTATTCCGAAGTCAGAGGTGAAATTCT
TGGATTTTCGGAAGACGAACATATGCGAAAGCATTTGCCAAGGATGTTTTCATTAATCAA
GAACGAAAGTTCGGGGATCGAAGACGATCAGATACCGTCGTAGTCCGAACCATAAACGAT
GCCGACTAGGGATTGGAAGATGTGCTTCCATCTTTCAGCACCTTCCGAGAAATCAAAGTT
TTTGGGTTCCGGGGGGAGTATGGTCGCAAGGCTGAAACTTAAAGGAATTGACGGAAGGGC
ACCACCAGGAGTGGAGCCTGCGGCTTAATTTGACTCAACACGGGGAAACTTACCAGGTCC
AGACATAGGAAGGATTGACAGATTGACAGCTCTTTCTTGATTCTATGGGTGGTGGTGCAT
GGCCGTTCTTAGTTGGTGGAGTGATTTGTCTGGTTAATTCCGATAACGAACGAGACCTTC
ACCT-CTAAATAGTGTGCATCTCTATTCACACTTCTTAGAGGGACGATGTGCGT---TAG
CACAAGGAAGTTGGAGGCAATAACAGGTCTGTGATGCCCTTAGATGTCCTGGGCCGCACG
CGTGCTACACTGACGGATCCAACAAGACCTGGACCGAAAGGTTTGGGAAATC-TGGCAAT
GTCCGTCGTGATGGGGATCGACCCTTGTAAC--TTGGTCGTGAACGAGGAATTCCTTGTA
AGCGCAAGTCATCATCTTGCGTTGAATACGTCCCTGCCCTTTGTACACACCGCCCGTCGC
TCCTACCGA-TGGATGGTCCGGTGAAATCTTCGGATGTTCTGAAGTTGATTAAACTTTAT
CATCTAGAGGAAGGANNNNNNNNNNNNN
>DQ103829  
AGTCATATGCTTGTCTCAAAGATTAAGCCATGCATGTCTCAGTGT-AAACACTCGTATTG
TGAAACTGCGAATGGCTCATTAAATCAGTTATAATTTACTTGAT----CGTGGTCTGCAC
ATGGATAACTGTGCTAAATGTAGAGCTAATACATGCCTCAAATCCCGCGGGATGCATTTA
TTAGATAGAAACCAACCCTCGGAGTGGATGATTCATAATAACTTTGCGAATCGCCGGCGA
TGCATCATTCAAATTCCTGCCCTATCAGCTTTCGATGGTAGTGTAGTGGACTACCATGGC
CGTAACGGGTAACGGAGAATTAGGGTTCGATTCCGGAGAGGGAGCATGAGAAACGGCTAC
CACGTCCAAGGAAGGCAGCAGGCGCGTAAATTACCCAATCCTGAC----ACAGGGAGGTA
GTGACAATAAATAACGACGTAGGGCCGGTTTTACGATTGGAATGAGAACAATTCAAATCT
CTTATCGAA-AGCCATTGGAGGGCAAGTCTGGTGCCAGCAGCCGCGGTAATTCCAGCTCC
AATAGCGTATATTAAAGTTGTTGCAGTTAAAAAGCTCGTAGTTGGATTTCGGAACGGCAC
AGCGTCCCAGACGGACGGTTCTGTGAAAAAATCAGAGTGTCAAAGCAGGCGCTTGAATGG
ATTAGCATGAA--TACACAACCAGACCTC-GTCTTGTATTGTTGG-TTG-AAGACTGAAG
GCGCTTGATTAATAGGGACAGTTGGGGGCATTCGTATTCCGATGTCAGAGGTGAAATTCT
TGGATTCTCGGAAGACGAACTTGTGCGAAAGCATCTGCCAAGGATGTTTTCATTAATCAA
GAACGAAAGTTCGGGGATCGAAGACGATTAGATACCGTCGTAGTCCGAACCATAAACGAT
GCCGACTAGGGATTGGAGGAGGTCTTTGACTCCTTCAGCACCTTGTGAGAAATCAAAGTC
TTTGGGTTCCGGGGGGAGTATGGTCGCAAGGCTGAAACTTAAAGGAATTGACGGAAGGGC
ACCACCAGGAGTGGAGCCTGCGGCTTAATTTGACTCAACACGGGGAAACTTACCAGGTCA
GGACATAGGAAGGATTGACAGATTGACAGCTCTTTCTTGATTCTATGGGTGGTGGTGCAT
GGCCGTTCTTAGTTGGTGGAGTGGTTTGTCTGGTTAATTCCGATAACGAACGAGACCTTA
ACCTGCTAAATAGTTGGCCGATTCCTACCAACTTCTTAGAGAGACTATGCGTGTTTCTAG
CGCATGGAAGTTTGAGGCAATAACAGGTCTGTGATGCCCTTAGATGTCCTGGGCTGCACG
CGCGCTACACTGACGGAGAAAACAAGTCCTAGACCGAAAGGTCCGGGTAATCTTTGCAAC
CTCCGTCGTGATGGGGATAGACCTTTGCAATTATCGGTCTTCAACGAGGAATTCCTTGTA
AGCGCGAGTCATCAGCTCGCGTTGAATACGTCCCTGCCCTTTGTACACACCGCCNNNNNN
NNNNNNNNNNNNNNNNNNNNNNNNNNNNNNNNNNNNNNNNNNNNNNNNNNNNNNNNNNNN
NNNNNNNNNNNNNNNNNNNNNNNNNNNN
>DQ310259  
NNNNNNNNNNNNNNNNNNNNNNNNNNNNNNNNNNNNNNNNNNNNNNNNNNNNNNNNNNNN
NNNNNNNNNNNNNNNNNNNNNNNNNNNNNNNNNNNNNNNNNNNNNNNNNNNNNNNNNNNN
NNNNNNNNNNNNNNNNNNNNNNNNNNNNNNNNNNNNNNNNNNNNNNNNNNNNNNNNNNNN
NNNNNNNNNNNNNNNNNNNNNNNNNNNNNNNNNNNNNNNNNNNNNNNNNNNNNNNNNNNN
NNNNNNNNNNNNNNNNNNNNNNNNNNNNNNNNNNNNNNNNNNNNNNNNNNNNNNNNNNNN
NNNNNNNNNNNNNNNNNNNNNNNNNNNNNNNNNCGGAGAGGGAGCATGAGAAACGGCTAC
CACATCCAAGGAAGGCAGCAGGCGCGTAAATTACCCAATCCTGAC----ACAGGGAGGTA
GTGACAATAAATAACGACGTAGGGCCGGTTTTACGATTGGAATGAGAACAATTCAAATCT
CTTATCGAA-AGCCATTGGAGGGCAAGTCTGGTGCCAGCAGCCGCGGTAATTCCAGCTCC
AATAGCGTATATTAAAGTTGTTGCAGTTAAAAAGCTCGTAGTTGGATTTCGGAACGGCAC
AGCGTCCCAGACGGACGTTACTGTGAAAAAATCAGAGTGTTCAAAGCAGGCGTTGAATGG
ATTAGCATGGAATAACACAACCAGACCTCGGTCTTGTATTGTTGGTTTG-AGGACTGAAG
GCGCTTGATTAATAGGGACAGTTGGGGGCATTCGTATTCCGATGTCAGAGGTGAAATTCT
TGGATTCTCGGAAGACGAACTTGTGCGAAAGCATCTGCCAAGGATGTTTTCATTAATCAA
GAACGAAAGTTCGGGGATCGAAGACGATTAGATACCGTCGTAGTCCGAACCATAAACGAT
GCCGACTAGGGATTGGAGGAGGTCTTTGACTCCTTCAGCACCTTGTGAGAAATCAAAGTC
TTTGGGTTCCGGGGGGAGTATGGTCGCAAGGCTGAAACTTAAAGGAATTGACGGAAGGGC
ACCACCAGGAGTGGAGCCTGCGGCTTAATTTGACTCAACACGGGGAAACTTACCAGGTCA
GGACATAGGAAGGATTGACAGATTGACAGCTCTTTCTTGATTCTATGGGTGGTGGTGCAT
GGCCGTTCTTAGTTGGTGGAGTGATTTGTCTGGTTAATTCCGATAACGAACGAGACCTTA
ACCTGCTAAATAGTTGGCCGATTCCTACCAACTTCTTAGAGGGACTATGCGTGTTTCTAG
CGCATGGAAGTTTGAGGCAATAACAGGTCTGTGATGCCCTTAGATGTCCTGGGCTGCACG
CGCGCTACACTGACGGAGAAAACAAGTCCTAGACCGAAAGGTCCGGGTAATCTTTGCAAC
CTCCGTCGTGATGGGGATAGACCTTTGCAATTATCGGTCTTCAACGAGGAATTCCTTGTA
AGCGCGAGTCATCAGCTCGCGTTGAATACGTCCCTGCCCTTTGTACACACCGCCCGTCGC
TCCTACCGATTGGATGATCCGGTGAAGTCTTCGGATCGACGGAAGTTGATTAAACTTTAT
CATCTAGAGGAAGGAGAAGTCGTAACAA
>DQ310269  
NNNNNNNNNNNNNNNNNNNNNNNNNNNNNNNNNNNNNNNNNNNNNNNNNNNNNNNNNNNN
NNNNNNNNNNNNNNNNNNNNNNNNNNNNNNNNNNNNNNNNNNNNNNNNNNNNNNNNNNNN
NNNNNNNNNNNNNNNNNNNNNNNNNNNNNNNNNNNNNNNNNNNNNNNNNNNNNNNNNNNN
NNNNNNNNNNNNNNNNNNNNNNNNNNNNNNNNNNNNNNNNNNNNNNNNNNNNNNNNNNNN
NNNNNNNNNNNNNNNNNNNNNNNNNNNNNNNNNNNNNNNNNNNNNNNNNNNNNNNNNNNN
NNNNNNNNNNNNNNNNNNNNNNNNNNNNNNNNNCGGAGAGGGAGCCTGAGAAACGGCTAC
CACATCCAAGGAAGGCAGCAGGCGCGTAAATTACCCAATCCTAAT----ACAGGGAGGTA
GTGACAATAAATAACGGCGCAGGGCCGGTCTTGCGATTGGAATGAGAACAATTTAAACCC
CTTATCAAA-AGCAATTGGAGGGCAAGTCTGGTGCCAGCAGCCGCGGTAATTCCAGCTCC
AATAGCGTATATTAAAGTTGTTGCAGTTAAAAAGCTCGTAGTTGGACTTTGGAAAGACTC
CATGTCCAGGGCGGAGGTTACTGTGAAAAAATCAGAGTGCTCAAAGCAGGCATTGAATGG
ATTAGCATGGAATAACAAGCATTGACCTCGGTCTTG-TTTGTTGGTTTA-AAGACTGAAG
GCGCTTGATTAATAGGGACAGTTGGGGGCATTCGTATTCCGTTGTCAGAGGTGAAATTCT
TGGATTTACGGAAGACGAACTTCTGCGAAAGCATCTGCCAAGGATGTTTTCATTAATCAA
GAACGAAAGTTCGGGGATCGAAGACGATTAGATACCGTCGTAGTCCGAACCATAAACGAT
GCCGACTAGGGATTGGAGGACGATCCTGTCTCCTTCAGCACCTTATGAGAAATCAAAGTC
TTTGGGTTCTGGGGGGAGTATGGTCGCAAGGCTGAAACTTAAAGGAATTGACGGAAGGAC
ACCACCAGGAGTGGAGCCTGCGGCTT-ATTTGACTCAACACGGGAAAACTCACCAGGTCA
GGACATAGTAAGGATTGACAGATTGATAGCTCTTTCTTGATTCTATGGGTGGTGGTGCAT
GGCCGTTCTTAGTTGGTGGAGTGATTTGTCTGGTTAATTCCGTTAACGAACGAGACCTTA
ACCTGCTAAATAGTTGGTCGATTCCTCCCAACTTCTTAGAGGGACTATGCGTGT---CAA
CGCACGGAAGTTTAAGGCAATAACAGGTCTGTGATGCCCTTAGATGTCCTGGGCTGCACG
CGCGCTACAATGATGGATGCAACAAGTCCTTGACCGGAAGGTCCGGGTAATC-TTTGAGT
GTCCATCGTGATGGGGATAGACCTTTGCAATTATCGGTCTTGAACGAGGAATTCCTTGTA
AGCGCGAGTCATCAACTCGCGCTGAATACGTCCCTGCCCTTTGTACACACCGCCCGTCGC
TCCTACCGATTGGATGGTCCGGTGAAATCTCCGGATCGTGCGAAGTTGATTAAACTTTAT
CATCTAGAGGAAGGAGAAGTCGTAACAA
>DQ310279  
AGTCATATGCTTGTCTCAAAGATTAAGCCATGCATGTCTCAGTGT-AAACACTCGTATTG
TGAAACTGCGAATGGCTCATTAAATCAGTTATAATTTACTTGAT----CGTGGTCTGCAC
ATGGATAACTGTGCTAAATGTAGAGCTAATACATGCCTCAAATCCCGCGGGATGCATTTA
TTAGATAGAAACCAACCCTCGGAGTGGATGATTCATAATAACTTTGCGAATCGCCGGCGA
TGCATCATTCAAATTCCTGCCCTATCAGCTTTCGATGGTAGTGTAGTGGACTACCATGGC
CGTAACGGGTAACGGAGAATTAGGGTTCGATTCCGGAGAGGGAGCATGAGAAACGGCTAC
CACATCCAAGGAAGGCAGCAGGCGCGTAAATTACCCAATCCTGAC----ACAGGGAGGTA
GTGACAATAAATAACGACGTAGGGCCGGTTTTACGATTGGAATGAGAACAATTCAAATCT
CTTATCGAA-AGCCATTGGAGGGCAAGTCTGGTGCCAGCAGCCGCGGTAATTCCAGCTCC
AATAGCGTATATTAAAGTTGTTGCAGTTAAAAAGCTCGTAGTTGGATTTCGGAACGGCAC
AGCGTCCCAGACGGACGTTACTGTG-AAAAATCAGAGTGTTCAAAGCAGGCGTTGAATGG
ATTAGCATGGAATAACACAACCAGACCTCGGTCTTGTATTGTTGGTTTG-AAGACTGAAG
GCGCTTGATT-ATAGGGACAGTTGGGGGCATTCGTATTCCGATGTC-------AAATTCT
TGGATTCTCGGAAGACGAACTTGTGCGAAAGCATCTGCCAAGGATGTTTC--ATTATCAA
GAACGAAAGTTC-GGGATCGAAGACGATTAGATACCGTCGTAGCCCGAACCATAAACGAT
GCCGACTAGGGATTGGAGGAGGTCTTTGACTCCTTCAGCACCTTGTGAGAAATCAAAGTC
TTTGGGTTCCGGGGGGAGTATGGTCGCAAGGCTGAAACTTAAAGGAATTGACGGAAGGGC
ACCACCAGGAGTGGAGCCTGCGGCTTAATTTGACTCAACACGGGGAAACTTACCAGGTCA
GGACATAGGAAGGATTGACAGATTGACAGCTCTTTCTTGATTCTATGGGTGGTGGTGCAT
GGCCGTCCTTAGTTGGTGGAGTGATTTGTCTGGTTAATTCCGATAACGAACGAGACCTTA
ACCTGCTAAATAGTTGGCCGATTCCTACCAACTTCTTAGAGGGACTATGCGTGTTTCTAG
CGCATGGAAGTTTGAGGCAATAACAGGTCTGTGATGCCCTTAGATGTCCTGGGCTGCACG
CGCGCTACACTGACGGAGAAAACAAGTCCTAGACCGAAAGGTCCGGGTAATCTTTGCAAC
CTCCGTCGTGATGGGGATAGACCTTTGCAATTATCGGTCTTCAACGAGGAATTCCTTGTA
AGCGCGAGTCATCAGCTCGCGTTGAATACGTCCCTGCCCTTTGTACACACCGCCCGTCGC
TCCTACCGATTGGATGATCCGGTGAAGTCTTCGGATCGACGGAAGTTGATTAAACTTTAT
CATCTAGAGGAAGGAGAAGTCGTAACAA
>DQ310295  
AGTCATATGCTTGTCTCAAAGATTAAGCCATGCATGTCTCAGTGT-AAGCACTTGTATTG
TGAAACTGCGAATGGCTCATTAAATCAGCTATAATTTACTTGAT----AGTGGTCAGCAC
ATGGATAACCGTGCCAACAGTAGAGCTAATACATGCCTCAAATCCCGCGGGATGCATTTA
TTAGATCGAAACCAACCCTCGGAGTTGATGAATCATAATAACTGTGCGAATCGCCGGCGA
TGCATCATTCAAATATCTGCCCTATCAGCTTTCGATGGTAGTGTAGTGGACTACCATGGC
GGTAACGGGTAACGGAGAATTAGGGTTCGATTCCGGAGAGGGAGCATGAGAAACGGCTAC
CACATCCAAGGAAGGCAGCAGGCGCGTAAATTACCCAATCCTAAT----ACAGGGAGGTA
GTGACAATAAATAACGGCGCAGGGCCGGTCTTGCGATTGGAATGAGAACAATTTAAACCC
CTTATCAAA-AGCAATTGGAGGGCAAGTCTGGTGCCAGCAGCCGCGGTAATTCCAGCTCC
GATAGCGTATATTAAAGTTGTTGCAGTTAAAAAGCTCGTAGTTGGACTTTGGAAAGACTC
CATGTCCAGGGCGGAGGTTACTGTGAAAAAATCAGAGTGCTCAAAGCAGGCATTGAATGG
ATTAGCATGGAATAACAAGCATTGACCTCGGTCTTG-TTTGTTGGTTTA-AAGACTGAAG
GCGCTTGATTAATAGGGACAGTTGGGGGCATTCGTATTCCGTTGTCATAGGTGAAATTCT
TGGATTTACGGAAGACGAACTTCTGCGAAAGCATCTGCCAAGGATGTTTTCATTAATCAA
GAACGAAAGTTCGGGGATCGAAGACGATTAGATACCGTCGTAGTCCGAACCATAAACGAT
GCCGACTAGGGATTGGAGGACGATCCTGTCTCCTTCAGCACCTTATGAGAAATCAAAGTC
TTTGGGTTCTGGGGGGAGTATGGTCGCAAGGCTGAAACTTAAAGGAATTGACGGAAGGGC
ACCACCAGGAGTGGAGCCTGCGGCTTAATTTGACTCAACACGGGAAAACTCACCAGGTCA
GGACATAGTAAGGATTGACAGATTGATAGCTCTTTCTTGATTCTATGGGTGGTGGTGCAT
GGCCGTTCTTAGTTGGTGGAGTGATTTGTCTGGTTAATTCCGTTAACGAACGAGACCTCA
ACCTNNNNNNNNNNNNNNNNNNNNNNNNNNNNNNNNNNNNNNNNNNNNNNNNNNNNNNNN
NNNNNNNNNNNNNNNNNNNNNNNNNNNNNNNNNNNNNNNNNNNNNNNNNNNNNNNNNNNN
NNNNNNNNNNNNNNNNNNNNNNNNNNNNNNNNNNNNNNNNNNNNNNNNNNNNNNNNNNNN
NNNNNNNNNNNNNNNNNNNNNNNNNNNNNNNNNNNNNNNNNNNNNNNNNNNNNNNNNNNN
NNNNNNNNNNNNNNNNNNNNNNNNNNNNNNNNNNNNNNNNNNNNNNNNNNNNNNNNNNNN
NNNNNNNNNNNNNNNNNNNNNNNNNNNNNNNNNNNNNNNNNNNNNNNNNNNNNNNNNNNN
NNNNNNNNNNNNNNNNNNNNNNNNNNNN
>DQ310296  
TAGCATATGCTTGTCTCAAAGATTAAGCCATGCATGTCTCAGTGT-AAACACTAGTATTG
TGAAACTGCGAATGGCTCATTAAATCAGTGATAATCTCTTTGAT----AGTGCGTGGCAC
ATGGATAACTGTGCTAACTGTAGAGCTAATACATGCCTAGATTCTTGGAAGAAGCATTTA
TTAAATTCGAGCCAACCTTCAGTGCGGATGAATCATAATAACTTTGCGAATCAGCGGTGA
TGCATCATTCGAATCTCTGCCCTATCAGCTTTTGATGGTAGTGTCGTGGACTACCATGGC
GATAACGGGTAACGGAGAATTAGGGTTCGATTCCGGAGAGGGAGCCTGAGAAATGGCTAC
CACATCCAAGGAAGGCAGCAGGCGCGTAAATTACCCAATCCTGAC----TCAGGGAGGTA
GTGACCATAAATAACGACGCTCGACCGGTCGTGCGATCGGAATGCGAGAAGTTTTAAGCC
CTTCTCGAA-AGCAACTGGAGGGCAAGTCTGGTGCCAGCAGCCGCGGTAATACCAGCTCC
AGTAGCGTATATTAAAGTTGTTGCAGTTAAAAAGCTCGTAGTTGGATGTCGGAAAGGACC
TCCGTGTCCGTCACATGTTACTGTGAAGAAATCAGAGTGCTCAAAGCAGGCACCGAATGG
ATTAGCATGGGATAACCACCCTTGACCTCGGTCTTTGGGAGTTGGTTCAAAAGATCGATG
GCGCTTGATTAATAGGAACAGTCGGGGGCATTCGTATTCCGAAGTCAGAGGTGAAATTCT
TGGATTTTCGGAAGACGAACATATGCGAAAGCATTTGCCAAGGATGTTTTCATTAATCAA
GAACGAAAGTTCGGGGATCGAAGACGATCAGATACCGTCGTAGTCCGAACCATAAACGAT
GCCGACTAGGGATTGGAAGATGTGCTTCCATCTTTCAGCACCTTCCGAGAAATCAAAGTT
TTTGGGTTCCGGGGGGAGTATGGTCGCAAGGCTGAAACTTAAAGGAATTGACGGAAGGGC
ACCACCAGGAGTGGAGCCTGCGGCTTAATTTGACTCAACACGGGGAAACTTACCAGGTCC
AGACATAGGAAGGATTGACAGATTGACAGCTCTTTCTTGATTCTATGGGTGGTGGTGCAT
GGCCGTTCTTAGTTGGTGGAGTGATTTGTCTGGTTAATTCCGATAACGAACGAGACCTTA
GCCTNNNNNNNNNNNNNNNNNNNNNNNNNNNNNNNNNNNNNNNNNNNNNNNNNNNNNNNN
NNNNNNNNNNNNNNNNNNNNNNNNNNNNNNNNNNNNNNNNNNNNNNNNNNNNNNNNNNNN
NNNNNNNNNNNNNNNNNNNNNNNNNNNNNNNNNNNNNNNNNNNNNNNNNNNNNNNNNNNN
NNNNNNNNNNNNNNNNNNNNNNNNNNNNNNNNNNNNNNNNNNNNNNNNNNNNNNNNNNNN
NNNNNNNNNNNNNNNNNNNNNNNNNNNNNNNNNNNNNNNNNNNNNNNNNNNNNNNNNNNN
NNNNNNNNNNNNNNNNNNNNNNNNNNNNNNNNNNNNNNNNNNNNNNNNNNNNNNNNNNNN
NNNNNNNNNNNNNNNNNNNNNNNNNNNN
>Dambulator
NGTCATATGCTTTTTTCAAGGGCTAAGCCATGCAAGTCTCAGAGT-AAATGGATTAACAG
TGGATCTGCAGACGGCTCATTAAATCGGCAACAATCTACGCGGG----GAAAGCACTCAG
TTGGATAACAATGGTAACTCCATTGCTAATACATGTCGGAAAAATCCAAAGGTGGATACA
GTTAATAAAAACCAACGCGGTGTGTGGATGAAACAGGTCAACCGAGTGA-TAGGAGGTGC
AAGCCCGCAAGAGCTTCTGCCCTATCAGCTTTTGACGGTAGTGTAGTGGACTACCGTGGC
CTTTACGGGTAACGGGGAATTAGGGTTCGATTCCGGAGAGGGAGCCTGAGAAACGGCTAC
CACATCTAAGGATGGCAGCAGGCGCGCAAATTGCCCAATAGCAACA---CTGCTGAGGCA
GCGAAGAGAAATAGTAACTTCTAGTAACTATGGAGATTGCAATGGATGATATCTAAACCT
GTCAGTGAGTATCAATTGGTGGACAAGTCTGGTGCCAGCACCCGCGGTAATTCCAGCACC
AATAGCGTATATTAATGCTGCTGCTGTTAAAAAGCTCGTAGTTGGATCCAGAGCTCAGGT
TGCATATGGCCTGCATGTTACTGTGAACAAACCAGCGTGTCCAAAGCAGGCGTTGAATGA
TAAAGCATGGAATAACAAGGGATCGATTCTCTCGCTTTTTGTTGGTTTTTAACCCGGGAG
GAGCGGGATCAATAGGGACTGCCGGGGTCGTACGTACTCCCACGTCAGAGGTGAAATTCT
TAGATCGTGGGAAGACGAACTTCTGCGAAAGCATTCGACAAGAATGTCTTCATTAATCAA
GAACGAGAGTGTGGGGATCGAAGATGATCAGATACCGTCGTAGTCCATACTGTAAACGAT
GCCGTCTCAGGATCCAGAGATGTTCTTGGCTCTCACCGCACTAAACGAGAAATCAAAGAT
TATGGGTTCAAGGGGGAGTACATTCGCAAGGCTGAAACTTAAAGGAATTGACGGAATGAC
ACCACCAGGCGTGGAGTATGCGGCTTAATTTGACTCAACACGGGGAATTTTACTAGGTCA
GGACAATGTAAGGATTGACAGATTGAGAGCTCTTTCTCGATCCATTGTGTGGTGGTGCAT
GGCCGCTCCTGGTTGGTGGAGTGATTTGTCTGGTTGATTCCGTTAACGAACGAGATCTCG
ACCCTTAAATAGGTGTACCGTCGTTTCAATACTTCTTAAGGGGACTGCGTGCGTCTCTAG
CACGCGGAAGAGCGAGCCAATAGCAGGTCTGTGATGCTCCTAAATGTCCTAGGCTGCACG
CGCACTACACTGACGCATTAAACGAGACCTATCTTGAAGAGGATGGGAAATCTTTTGAAC
TTGCGTCGTGATGAGGATCGATGATTGCAATTATTCTCCTTGAATGAGGAATGCCTAGTA
GGCGCAAGTCATCAGCTTGCACTGATTACGTCCCTGCCATTTGTACACACCGCCCGTCGT
TGCTACCGATTGGCTGTGGGATAGAGTTGGGGGGAGGGTATGAATCCCAACAATATTTCT
CAGCTAGAGGAAGCAAAAGTCGTAACAA
>DbrevisAB2
AGTCATATGCTAATCTCAAAGATTAAGCCATGCATGTCTAAGTAT-AAGCTCGCTTACGG
CGAAACTGCGAACAGCTCATTACAACAGTTATAATTTATTTGAT----GGTCCTTTACTG
GTGCATAACACTGGTAAATCTAGAGCTAATACGTTCTCTGCTTCG----GCAGGCATTTG
TTAGGTTAAAGCCAACGTCCTCTTAAGGTGAAACTAGACAACTTAGCGGATCATGGGTGA
CAGATCATTCAAATTTCTGCCCTATCAACTTTCGATTGTAGGATAGAGGCCTACAATGGT
GATGACGGGTAACGGAGGATTAGGGTTTGACTCCGGAGAATGAGCCTGAGAGACGGCTCA
TACTTCCAAGGAAGGCAGCAGGCGCGAAAATTACCCAATGCACAT----TGTGCGAGGTA
GTGACGAGAAATAGCGGGGCCTTAGTACAGAGGCCATTGCAATGAGTACAACCTAAAAAA
CTTAACGAGCAGCAACTGGAGGGCAAGTCTGGTGCCAGCAGCCGCGGTAATTCCAGCTCC
AGTAGCATATACTAAAATTGTTGCAGTTAAAAAGCTCGTAGTTGAATATCAGGGTGAGCG
GCTCTTCGGCGGGCACTTTACCATGAGGAAATTGGAGCGTTCAAAGCAGGTTTTGAACAT
ACCAGCATGGAATATCGGGACAAGACTTCGGTCTTGTTTCGTTGGTTTACAGATACCA--
-GTAATGGTTAATAGGGGTGGTCGGGGCCATTAGTATTGGGGGGCGAGAGGTGAAATTCG
TAGACCCTCCCAAGACTCTCTTATGCGAAAGCATTTGGCAAGGACACTCTCGTTAATCAA
GAACGAAAGCTGGGGGATAGAAGGCGATTAGACACCACCGTATTCCCAGCCATAAACTAT
GCCAGCTAGGGATTGGAGCTTCCGATTGGTCTCTTCAGGATCTTTTGGGAAACCAAAGCT
TTTGGGTTCTGGGGGGAGTATGGTCGCAAGGCTGAAACTTAAAGGAATTGACGGAAGGGC
ACCACCAGGCGTGGAGTCTGCGGCTTAATCTGACTCAACACGGCGAAGCTTACCAGGGCC
AGACATGTATAGGATTGACAGATTGATAGCTCTTTCATGATCACGTGGTTGGTGGTGCAT
GGCCGTTCTTAGTTCGTGGGGTGACTTGTCTGCTCTACTGCGATAACGAACGAGACCTCC
GCG-GTTAAATGCTTCC---------AGGAAGCTCTTAGCCGGACTGTTAGTTTTTCAAG
CTAAAGGAAGGTGGAGGCAATAACAGGTCTGTGATGCCCTTAGATGTTCTGGGCCGCACG
CGTACTACAATGGCGGGTTCAGCGGG--CTTGACCGTAAGGTCTGGCGACTCCTGTGAAA
ACCTGTCGTGGCTGGGATCGGTGGTTGTAATTATCCGCCGTGAACCAGGAATGCCTAGTA
AGTGCGGGTCATAAACCCGCGTTGATTACGTCCCTGCCCTTTGTACACACCGCCCGTCGC
TCCTACCGATGGAATGTGTTGGCGAGTTCTTCAGAGCGCGTGAAGTTGTGCGAGCTGCCG
CGTTTAGAGGAAGGAGAAGTCGTAACAA
>EF526735  
NNNNNNNNNNNNNNNNNNNNNNNNNNNNNNNNNNNNNNNNNNNNNNNNNNNNNNNNNNNN
TGAATCTGTGAATGGCTCATTAAATCAGTTATAATTTACTTGAT----CGTGGTCTGCAC
ATGGATAACTGTGCTAAATGTAGAGCTAATACATGCCTCAAATCCCGCGGGATGCATTTA
TTAGATAGAAACCAACCCTCGGAGTGGATGATTCATAATAACTTTGCGAATCGCCGGCGA
TGCATCATTCAAATTCCTGCCCTATCAGCTTTCGATGGTAGTGTAGTGGACTACCATGGC
CGTAACGGGTAACGGAGAATTAGGGTTCGATTCCGGAGAGGGAGCATGAGAAACGGCTAC
CACATCCAAGGAAGGCAGCAGGCGCGTAAATTACCCAATCCTGAC----ACAGGGAGGTA
GTGACAATAAATAACGACGTAGGGCCGGTTTTACGATTGGAATGAGAACAATTCAAATCT
CTTATCGAA-AGCCATTGGAGGGCAAGTCTGGTGCCAGCAGCCGCGGTAATTCCAGCTCC
AATAGCGTATATTAAAGTTGTTGCAGTTAAAAAGCTCGTAGTTGGATTTCGGAACGGCAC
AGCGTCCCAGACGGACGTTACTGTGAAAAAATCAGAGTGTTCAAAGCAGGCGTTGAATGG
ATTAGCATGGAATAACACAACCAGACCTCGGTCTTGTATTGTTGGTTTG-AAGACTGAAG
GCGCTTGATTAATAGGGACAGTTGGGGGCATTCGTATTCCGATGTCAGAGGTGAAATTCT
TGGATTCTCGGAAGACGAACTTGTGCGAAAGCATCTGCCAAGGATGTTTTCATTAATCAA
GAACGAAAGTTCGGGGATCGAAGACGATTAGATACCGTCGTAGTCCGAACCATAAACGAT
GCCGACTAGGGATTGGAGGAGGTCTTTGACTCCTTCAGCACCTTGTGAGAAATCAAAGTC
TTTGGGTTCCGGGGGGAGTATGGTCGCAAGGCTGAAACTTAAAGGAATTGACGGAAGGGC
ACCACCAGGAGTGGAGCCTGCGGCTTAATTTGACTCAACACGGGGAAACTTACCAGGTCA
GGACATAGGAAGGATTGACAGATTGACAGCTCTTTCTTGATTCTATGGGTGGTGGTGCAT
GGCCGTTCTTAGTTGGTGGAGTGATTTGTCTGGTTAATTCCGATAACGAACGAGACCTTA
ACCTGCTAAATAGTTGGCCGATTCCTACCAACTTCTTAGAGGGACTATGCGTGTTTCTAG
CGCATGGAAGTTTGAGGCAATAACAGGTCTGTGATGCCCTTAGATGTCCTGGGCTGCACG
CGCGCTACACTGACGGAGAAAACAAGTCCTAGACCGAAAGGTCCGGGTAATCTTTGCAAC
CTCCGTCGTGATGGGGATAGACCTTTGCAATTATCGGTCTTCAACGAGGAATTCCTTGTA
AGCGCGAGTCATCAGCTCGCGTTGAATACGTCCCTGCCCCTTGTACACACCGCCCNNNNN
NNNNNNNNNNNNNNNNNNNNNNNNNNNNNNNNNNNNNNNNNNNNNNNNNNNNNNNNNNNN
NNNNNNNNNNNNNNNNNNNNNNNNNNNN
>EF526837  
NNNNNNNNNNNNNNNNNNNNNNNNNNNNNNNNNNNNNNNNNNNNNNNNNNNNNNNNNNNN
NNNNNNNNNNNNNNNNNNNNNNNNNNNNNNNNNNNNNNNNNNNNNNNNNNNNNNNNNNNN
NNNNNNNNNNNNNNNNNNNNNNNNNNNNNNNNNNNNNNNNNNNNNNNNNNNNNNNNNNNN
NNNNNNNNNNNNNNNNNNNNNNNNNNNNNNNNNNNNNNNNNNNNNNNNNNNNNNNNNNNN
NNNNNNNNNNNNNNNNNNNNNNNNNNNNNNNNNNNNNNNNNNNNNNNNNNNNNNNNNNNN
NNNNNNNNNNNNNNNNNNNNNNNNNNNNNNNNNCGGAGAGGGAGCCTGAGAAACGGCTAC
CACATCCAAGGAAGGCAGCAGGCGCGTAAATTACCCAATCCTGAC----ACAGGGAGGTA
GTGACAATAAATAACGACGTAGGGCCGGTTTTACGATTGGAATGAGAACAATTCAAATCT
CTTATCGAA-AGCCATTGGAGGGCAAGTCTGGTGCCAGCAGCCGCGGTAATTCCAGCTCC
AATAGCGTATATTAAAGTTGTTGCAGTTAAAAAGCTCGTAGTTGGATTTCGGAACGGCAC
AGCGTCCCAGACGGACGTTACTGTGAAAAAATCAGAGTGTTCAAAGCAGGCGTTGAATGG
ATTAGCATGGAATAACACAACCAGACCTCGGTCTTGTATTGTTGGTTTG-AAGACTGAAG
GCGCTTGATTAATAGGGACAGTTGGGGGCATTCGTATTCCGATGTCAGAGGTGAAATTCT
TGGATTCTCGGAAGACGAACTTGTGCGAAAGCATCTGCCAAGGATGTTTTCATTAATCAA
GAACGAAAGTTCGGGGATCGAAGACGATTAGATACCGTCGTAGTCCGAACCATAAACGAT
GCCGACTAGGGATTGGAGGAGGTCTTTGACTCCTTCAGCACCTTGTGAGAAATCAAAGTC
TTTGGGTTCCGGGGGGAGTATGGTCGCAAGGCTGAAACTTAAAGGAATTGACGGAAGGGC
ACCACCAGGAGTGGAGCCTGCGGCTTAATTTGACTCAACACGGGGAAACTTACCAGGTCA
GGACATAGGAAGGATTGACAGATTGACAGCTCTTTCTTGATTCTATGGGTGGTGGTGCAT
GGCCGTTCTTAGTTGGTGGAGTGATTTGTCTGGTTAATTCCGATAACGAACGAGACCTTA
ACCTGCTAAATAGTTGGCCGATTCCTACCAACTTCTTAGAGGGACTATGCGTGTTTCTAG
CGCATGGAAGTTTGAGGCAATAACAGGTCTGTGATGCCCTTAGATGTCCTGGGCTGCACG
CGCGCTACACTGACGGAGAAAACAAGTCCTAGACCGAAAGGTCCGGGTAATCTTTGCAAC
CTCCGTCGTGATGGGGATAGACCTTTGCAATTATCGGTCTTCGACGAGGAATTCCTTGTA
AGCGCGAGTCATCAGCTCGCGTTGAATACGTCCCTGCCCTTTGTACACACCGCCCGTCGC
TCCTACCGATTGGATGATCCGGTGAAGTCTTCGGATCGACGGAAGTTGATTAAACTTTAT
CATCTAGAGGAAGGAGAAGTCGTAACAA
>EF526967  
NNNNNNNNNNNNNNNNNNNNNNNNNNNNNNNNNNNNNNNNNNNNNNNNNNNNNNNNNNNN
NGAAGCTGTGAATGGCTCATTATATCAGTTATAATTTACTTGAT----AGTG--TTGCAC
ATGTGTAGCTGTGCCAACCGTAGAGCTAATACATGCCACAAATCCCGCTGGATGCATTTA
TTAGACCG-AACCAACCTCCAGTGTGGATGATTCATAATAACTTTGCGAATCGTCGGCGA
TGCATCAATCAAATATCTGCCCTATCAGCTTTCGATGGTAGTGTAGTGGACTACCATGGC
CGTAACGGGTAACGGAGAATTAGGGTTCGATTCCGGAGAGGGAGCATTAGAAACGGCTAC
CACATCCAAGGAAGGCAGCAGGCGCGTAAATTACCCAATCCTGAC----ACAGGGAGGTA
GTGACAAGAAATAACGACGCAGGGCCGGTCTTGCGATTGGAATGAGAACAATTTAAAACC
CTTATCGAA-AGCCATTGGAGGGCAAGTCTGGTGCCAGCAGCCGCGGTAATTCCAGCTCC
AATAGCGTATATTAAAGTTGTTGCAGTTAAAAAGCTCGTAGTTGGATTTCGGAAAGACCC
TGTGTCCAGGGCGGCAGTTACTGTGAGAAAATCAGAGTGATTAAAGCAGGCGTTGCATGG
ATTAGCATGGAATAACAAATGGAGACCTCGGTCTTG-TTTGTTGGTTCA-AAGACTGAAG
GCG-TGGATTAATAGGGACAGTTGGGGGCATTCGTATTCCGTTGTCAGAGGTGAAATTCT
TGGATTAACGGAAGACGAACTTATGCGAAAGCATCTGCCAAGGATGTTTTCATTAATCAA
GAACGAAAGTTCGGGGATCGAAGACGATTAGATACCGTCGTAGTCCGAACCATAAACGAT
GCCGACTAGGGATTGGAGGATGTTCCTGTCTTCTTCAGCACCTTAGGAGAAATCAAAGTC
TTTGGGTTCTGGGGGGAGTATGGTCGCAAGGCTGAAACTTAAAGGAATTGACGGAAGGGC
ACCACCAGGAGTGGAGCCTGCGGCTTAATTTGACTCAACACGGGGAAACTTACCAGGTCA
GGACATAGTTAGGATGGACAGATTGATAGCTCTTTCTTGATTCTATGGGTGGTGGTGCAT
GGCCGTTCTTAGTTGGTGGAGTGATTTGTCTGGTTAATTCCGTTAACGAACGAGACCTTA
ACCTACTAAATAGTTGGACGATTCCTTCCAACTTCTTAGAGGGACTATGCGTGTT--TAA
CGCATGGAAGTTTGAGGCAATAACAGGTCTGTGATGCCCTTAGATGTCCTGGGCTGCACG
CGCGCTACACTGACGGACACAACTAGTCCTCGACCGGAAGGTCTGGGTAATC-TCGGAGC
GTCCGTCGTGATGGGGATAGACCTTTGCAATTATCGGTCTTCAACGAGGAATTCCTTGTA
AGCGCGAGTCATCAACTCGCGCTGAATACGTCCCTGCCCCTTGTACACACCGCCCNNNNN
NNNNNNNNNNNNNNNNNNNNNNNNNNNNNNNNNNNNNNNNNNNNNNNNNNNNNNNNNNNN
NNNNNNNNNNNNNNNNNNNNNNNNNNNN
>EF526971  
NNNNNNNNNNNNNNNNNNNNNNNNNNNNNNNNNNNNNNNNNNNNNNNNNNNNNNNNNNNN
NGAAGCTGTGAATGGCTCATTATATCAGTTATAATTTACTTGAT----AGTG--TTGCAC
ATGTGTAGCTGTGCCAACCGTAGAGCTAATACATGCCACAAATCCCGCTGGATGCATTTA
TTAGACCG-AACCAACCTCCAGTGTGGATGATTCATAATAACTTTGCGAATCGTCGGCGA
TGCATCAATCAAATATCTGCCCTATCAGCTTTCGATGGTAGTGTAGTGGACTACCATGGC
CGTAACGGGTAACGGAGAATTAGGGTTCGATTCCGGAGAGGGAGCATTAGAAACGGCTAC
CACATCCAAGGAAGGCAGCAGGCGCGTAAATTACCCAATCCTGAC----ACAGGGAGGTA
GTGACAAGAAATAACGACGCAGGGCCGGTCTTGCGATTGGAATGAGAACAATTTAAAACC
CTTATCGAA-AGCCATTGGAGGGCAAGTCTGGTGCCAGCAGCCGCGGTAATTCCAGCTCC
AATAGCGTATATTAAAGTTGTTGCAGTTAAAAAGCTCGTAGTTGGATTTCGGAAAGACCC
TGTGTCCAGGGCGGCAGTTACTGTGAGAAAATCAGAGTGATTAAAGCAGGCGTTGCATGG
ATTAGCATGGAATAACAAATGGAGACCTCGGTCTTG-TTTGTTGGTTCA-AAGACTGAAG
GCG-TGGATTAATAGGGACAGTTGGGGGCATTCGTATTCCGTTGTCAGAGGTGAAATTCT
TGGATTAACGGAAGACGAACTTATGCGAAAGCATCTGCCAAGGATGTTTTCATTAATCAA
GAACGAAAGTTCGGGGATCGAAGACGATTAGATACCGTCGTAGTCCGAACCATAAACGAT
GCCGACTAGGGATTGGAGGATGTTCCTGTCTTCTTCAGCACCTTAGGAGAAATCAAAGTC
TTTGGGTTCTGGGGGGAGTATGGTCGCAAGGCTGAAACTTAAAGGAATTGACGGAAGGGC
ACCACCAGGAGTGGAGCCTGCGGCTTAATTTGACTCAACACGGGGAAACTTACCAGGTCA
GGACATAGTTAGGATGGACAGATTGATAGCTCTTTCTTGATTCTATGGGTGGTGGTGCAT
GGCCGTTCTTAGTTGGTGGAGTGATTTGTCTGGTTAATTCCGTTAACGAACGAGACCTTA
ACCTACTAAATAGTTGGACGATTCCTTCCAACTTCTTAGAGGGACTATGCGTGTT--TAA
CGCATGGAAGTTTGAGGCAATAACAGGTCTGTGATGCCCTTAGATGTCCTGGGCTGCACG
CGCGCTACACTGACGGACACAACTAGTCCTCGACCGGAAGGTCTGGGTAATC-TCGGAGC
GTCCGTCGTGATGGGGATAGACCTTTGCAATTATCGGTCTTCAACGAGGAATTCCTTGTA
AGCGCGAGTCATCAACTCGCGCTGAATACGTCCCTGCCCCTTGTACACACCGCCCNNNNN
NNNNNNNNNNNNNNNNNNNNNNNNNNNNNNNNNNNNNNNNNNNNNNNNNNNNNNNNNNNN
NNNNNNNNNNNNNNNNNNNNNNNNNNNN
>EF526978  
AGTCATATGCTTGTCTAAAAGATTAAGCCATGCATGTCTCAGTAT-AAGCACTTGAATTG
CGAAACTGCGAATGGCTCATTATATCAGTTATAATTTACTTGAT----AGTG--TTGCAC
ATGTGTAGCTGTGCCAACCGTAGAGCTAATACATGCCACAAATCCCGCTGGATGCATTTA
TTAGACCG-AACCAACCTCCAGTGTGGATGATTCATAATAACTTTGCGAATCGTCGGCGA
TACATCAATCAAATATCTGCCCTATCAGCTTTCGATGGTAGTGTAGTGGACTACCATGGC
CGTAACGGGTAACGGAGAATTAGGGTTCGATTCCGGAGAGGGAGCATTAGAAACGGCTAC
CACATCCAAGGAAGGCAGCAGGCGCGTAAATTACCCAATCCTGAC----ACAGGGAGGTA
GTGACAAGAAATAACGACGCAGGGCCGGTCTTGCGATTGGAATGAGAACAATTTAAAACC
CTTATCGAA-AGCCATTGGAGGGCAAGTCTGGTGCCAGCAGCCGCGGTAATTCCAGCTCC
AATAGCGTATATTAAAGTTGTTGCAGTTAAAAAGCTCGTAGTTGGATTTCGGAAAGACCC
TGTGTCCAGGGCGGCAGTTACTGTGAGAAAATCAGAGTGATTAAAGCAGGCGTTGCATGG
ATTAGCATGGAATAACAAATGGAGACCTCGGTCTTG-TTTGTTGGTTCA-AAGACTGAAG
GCG-TGGATTAATAGGGACAGTTGGGGGCATTCGTATTCCGTTGTCAGAGGTGAAATTCT
TGGATTAACGGAAGACGAACTTATGCGAAAGCATCTGCCAAGGATGTTTTCATTAATCAA
GAACGAAAGTTCGGGGATCGAAGACGATTAGATACCGTCGTAGTCCGAACCATAAACGAT
GCCGACTAGGGATTGGAGGATGTTCCTGTCTTCTTCAGCACCTTAGGAGAAATCAAAGTC
TTTGGGTTCTGGGGGGAGTATGGTCGCAAGGCTGAAACTTAAAGGAATTGACGGAAGGGC
ACCACCAGGAGTGGAGCCTGCGGCTTAATTTGACTCAACACGGGGAAACTTACCAGGTCA
GGACATAGTTAGGATGGACAGATTGATAGCTCTTTCTTGATTCTATGGGTGGTGGTGCAT
GGCCGTTCTTAGTTGGTGGAGTGATTTGTCTGGTTAATTCCGTTAACGAACGAGACCTTA
ACCTACTAAATAGTTGGACGATTCCTTCCAACTTCTTAGAGGGACTATGCGTGTT--TAA
CGCATGGAAGTTTGAGGCAATAACAGGTCTGTGATGCCCTTAGATGTCCTGGGCTGCACG
CGCGCTACACTGACGGACACAACTAGTCCTCGACCGGAAGGTCTGGGTAATC-TCGGAGC
GTCCGTCGTGATGGGGATAGACCTTTGCAATTATCGGTCTTCAACGAGGAATTCCTTGTA
AGCGCGAGTCATCAACTCGCGCTGAATACGTCCCTGCCCTTTGTACACACCGCCCGTCGC
TCCTACCGATTGGATGGTCCGGTGAAATCTTCGGATCGCTCGAAGTTGATTAAACTTTAT
CATCTAGAGGAAGGAGAAGTCGTAACAA
>EF527199  
AGTCATATGCTTGTCTCAAAGATTAAGCCATGCATGTCTCAGTGT-AAACACTCGTATTG
TGAAACTGCGAATGGCTCATTAAATCAGTTATAATTTACTTGAT----CGTGGTCTGCAC
ATGGATAACTGTGCTAAATGTAGAGCTAATACATGCCTCAAATCCCGCGGGATGCATTTA
TTAGATAGAAACCAACCCTCGGAGTGGATGATTCATAATAACTTTGCGAATCGCCGGCGA
TGCATCATTCAAATTCCTGCCCTATCAGCTTTCGATGGTAGTGTAGTGGACTACCATGGC
CGTAACGGGTAACGGAGAATTAGGGTTCGATTCCGGAGAGGGAGCATGAGAAACGGCTAC
CACATCCAAGGAAGGCAGCAGGCGCGTAAATTACCCAATCCTGAC----ACAGGGGGGTA
GTGACAATAAATAACGACGTAGGGCCGGTTTTACGATTGGAATGAGAACAATTCAAATCT
CTTATCGAA-AGCCATTGGAGGGCAAGTCTGGTGCCAGCAGCCGCGGTAATTCCAGCTCC
-ATAGCGT----------------------------------------------------
------------------------------------------------------------
--------------------------------------------------AAGACTGAAG
GCGCTTGATTAATAGGGACAGTGTGGGCCATTCGTATCCCGATGTCAGAGG-GAAATTCT
TGGATTCTTGGAAGACGAACTTGTGCGAAAGCATCTGCCAAGGATGTTTTCATTAATCAA
GAACGAAAGTTCGGGGATCGAAGACGATTAGATACCGTCGTAGTCCGAACCATAAACGAT
GCCGACTAGGGATTGGAGGAGGTCTTTGACTCCTTCAGCACCTTGTGAGAAATCAAAGTC
TTTGGGTTCCGGGGGGAGTATGGTCGCAAGGCTGAAACTTAAAGGAATTGACGGAAGGGC
ACCACCAGGAGTGGAGCCTGCGGCTTAATTTGACTCAACACGGGGAAACTTACCAGGTCA
GGACATAGGAAGGATTGACAGATTGACAGCTCTTTCTTGATTCTATGGGTGGTGGTGCAT
GGCCGTTCTTAGTTGGTGGAGTGATTTGTCTGGTTAATTCCGATAACGAACGAGACCTTA
ACCTGCTAAATAGTTGGCCGATTCCTACCAACTTCTTAGAGGGACTATGCGTGTTTCTAG
CGCATGGAAGTTTGAGGCAATAACAGGTCTGTGATGCCCTTAGATGTCCTGGGCTGCACG
CGCGCTACACTGACGGAGAAAACAAGTCCTAGACCGAAAGGTCCGGGTAATCTTTGCAAC
CTCCGTCGTGATGGGGATAGACCTTTGCAATTATCGGTCTTCAACGAGGAATTCCTTGTA
AGCGCGAGTCATCAGCTCGCGTTGAATACGTCCCTGCCCTTTGTACACACCGCCCGTCGC
TCCTACCGATTGGATGATCCGGTGAAGTCTTCGGATCGACGGAAGTTGATTAAACTTTAT
CATCTAGAGGAAGGAGAAGTCGTAACAA
>EU334887MB
NNNNNNNNNNNNNNNNNNNNNNNNNNNNNNNNNNTGTCTCAGTGT-AAACACTAGTATTG
TGAAACTGCGAATGGCTCATTAAATCAGTGATAATCTCTTTGAT----AGTGCGTGGCAC
ATGGATAACTGTGCTAACTGTAGAGCTAATACATGCCCAGATTCTTGGAAGAAGCATTTA
TTAGATTCGAGCCAACCTTCAGTGCGGATGAATCATAATAACTTTGCGAATCAGCGGTGA
TGCATCATTCGAATCTCTGCCCTATCAGCTTTTGATGGTAGTGTCGTGGACTACCATGGC
GATAACGGGTAACGGAGAATTAGGGTTCGATTCCGGAGAGGGAGCCTGAGAAATGGCTAC
CACATCCAAGGAAGGCAGCAGGCGCGTAAATTACCCAATCCTGAC----TCAGGGAGGTA
GTGACCATAAATAACGACGCTCGACCGGTCGTGCGATCGGAATGCGAGAAGTTTTAAGCC
CTTCTCGAA-AGCAACTGGAGGGCAAGTCTGGTGCCAGCAGCCGCGGTAATACCAGCTCC
AGTAGCGTATATTAAAGTTGTTGCAGTTAAAAAGCTCGTAGTTGGATGTCGGAAAGGACC
TCCGTGTCCGTCACATGTTACTGTGAAGAAATCAGAGTGCTCAAAGCAGGCACCGAATGG
ATTAGCATGGGATAACCACCCTTGACCTCGGTCTTTGGGAGTTGGTTCAAAAGATCGATG
GCGCTTGATTAATAGGAACAGTCGGGGGCATTCGTATTCCGAAGTCAGAGGTGAAATTCT
TGGATTTTCGGAAGACGAACATATGCGAAAGCATTTGCCAAGGATGTTTTCATTAATCAA
GAACGAAAGTTCGGGGATCGAAGACGATCAGATACCGTCGTAGTCCGAACCATAAACGAT
GCCGACTAGGGATTGGAAGATGTGCTTCCATCTTTCAGCACCTTCCGAGAAATCAAAGTT
TTTGGGTTCCGGGGGGAGTATGGTCGCAAGGCTGAAACTTAAAGGAATTGACGGAAGGGC
ACCACCAGGAGTGGAGCCTGCGGCTTAATTTGACTCAACACGGGGAAACTTACCAGGTCC
AGACATAGGAAGGATTGACAGATTGACAGCTCTTTCTTGATTCTATGGGTGGTGGTGCAT
GGCCGTTCTTAGTTGGTGGAGTGATTTGTCTGGTTAATTCCGATAACGAACGAGACCTTC
ACCT-CTAAATAGTGTGCATCTCTATTCACACTTCTTAGAGGGACGATGTGCGT---TAG
CACAAGGAAGTTGGAGGCAATAACAGGTCTGTGATGCCCTTAGATGTCCTGGGCCGCACG
CGTGCTACACTGACGGATCCAACAAGACCTGGACCGAAAGGTTTGGGAAATC-TGGCAAT
GTCCGTCGTGATGGGGATCGACCCTTGTAAC--TTGGTCGTGAACGAGGAATTCCTTGTA
AGCGCAAGTCATCATCTTGCGTTGAATACGTCCCTGCCCTTTGTACACACCGCCCGTCGC
TCCTA-CGA-TGGATGGTCCGGTGAAATCTTCGGATGTCCTNNNNNNNNNNNNNNNNNNN
NNNNNNNNNNNNNNNNNNNNNNNNNNNN
>EU446352  
NNNNNNNNNNNNNNNNNNNNNNNNNNNNNNNNNNNNNNNNNNNNNNNNNNNNNNNNNNNN
NNNNNNNNNNNNNNNNNNNNNNNNNNNNNNNNNNNTTACTTGAT----CGTGGTTTGCAC
ATGGATAACTGTGCCAACTGTAGAGCTAATACATGCCTCAAATCCCGCGGGATGCATTTA
TTAGATCAAAACCTTCCCCCGGTGTTGATGAATCATAATAACTTGGCGAATCGCCGGCGA
TGCATCATTCAAATATCTGCCCTATCAGCTTTCGATGGTAGTGTAGTGGACTACCATGGC
CGTAACGGGTAACGGAGAATTAGGGTTCGATTCCGGAGAGGGAGCATGAGAAACGGCTAC
CACATCCAAGGAAGGCAGCAGGCGCGTAAATTACCCAATCCTGAC----ACAGGGAGGTA
GTGACAAGAAATAACGGCGCAGGGCCGGTCTTGCGATTGGAATGAGAACAATTTAAACCT
CTTATCAAA-AGCAATTGGAGGGCAAGTCTGGTGCCAGCAGCCGCGGTAACTCCAGCTCC
AATAGCGTATATTAAAGTTGATGCAGTTAAAAAGCTCGTAGTTGGACTTTGGAAAGGCAT
CAGATCCAGGGCGGTGGTTACTGTGAGAAAATCAGAGTGTTCAAAGCAGGCGTTGCATGG
ATTAGCATGGAATAACAACTTTAGACCTCGGTCTTC-TTTGTTGGTTTA-AAGACTGAAG
GCACTTGATTAATAGG--------------------------------------------
------------------------------------------------------------
------------------------------------------------------------
------------------------------------------------------------
------------------------------------------------------------
------------------------------------------------------------
----------------GACAGATTGATAGCTCTTTCTTGATTCTATGGGTGGTGGTGCAT
GGCCGTTCTTAGTTGGTGGAGTGATTTGTCTGGTTAATTCCGTTAACGAACGAGACCTTA
ACCTGCTAACTAGTTGGACGATTCCTTCCAACTTCTTAGAGGGACTATGCGTGTT--TAA
CGCATGGAAGTTTGAGGCAATAACAGGTCTGTGATGCCCTTAGATGTCCTGGGCTGCACG
CGCGCTACACTGACGGATGCAACGAGTCCTTGACCGGGAGGTCTGGGTAATCTTTTCAGT
TTCCGTCGTGATGGGGATAGACNNNNNNNNNNNNNNNNNNNNNNNNNNNNNNNNNNNNNN
NNNNNNNNNNNNNNNNNNNNNNNNNNNNNNNNNNNNNNNNNNNNNNNNNNNNNNNNNNNN
NNNNNNNNNNNNNNNNNNNNNNNNNNNNNNNNNNNNNNNNNNNNNNNNNNNNNNNNNNNN
NNNNNNNNNNNNNNNNNNNNNNNNNNNN
>EU446381  
NNNNNNNNNNNNNNNNNNNNGATTAAGCCATGCATGTCTCAGTGT-AAGCACTAGAATTG
CGAAACTGCGAATGGCTCATTATATCAGTTATAATTTGCTTGAT----CGTGGTTTGCAC
ATGGATAACTGTGCCAACTGTAGAGCTAATACATGCCTCAAATCCCGCGGGATGCATTTA
TTAGATCAAAACCTTCCCCCGGTGTTAATGAATCATAATAACTTGGCGAATCGCCGGCGA
TGCATCATTCAAATATCTGCCCTATCAGCTTTCGATGGTAGTGTAGTGGACTACCATGGC
CGTAACGGGTAACGGAGAATTAGGGTTCGATTCCGGAGAGGGAGCATGAGAAACGGCTAC
CACATCCAAGGAAGGCAGCAGGCGCGTAAATTACCCAATCCTGAC----ACAGGGAGGTA
GTGACAAGAAATAACGGCGCAGGGCCGGTCTTGCGATTGGAATGAGAACAATTTAAACCT
CTTACCAAA-AGCAATTGGAGGGCAAGTCTGGTGCCAGCAGCCGCGGTAACTCCAGCTCC
AATAGCGTATATTAAAGTTGTTGCAGTTAAAAAGCTCGTAGTTGGACTTTGGAAAGGCAT
CAGATCCAGGGCGGTGGTTACTGTGAGAAAATCAGAGTGTTCAAAGCAGGCGTTGCATGG
ATTAGCATGGAATAACAACTTTAGACCTCGGTCTTC-TTTGTTGGTTTA-AAGACTGAAG
GCACTTGATTAATAGGGACAGTTGGGGGCATTCGTATTCCGTTGTCAGAGGTGAAATTCT
TGGATTAACGGAAGACGAACTTACGCGAAAGCATCTGCCAAGGATGTTTTCATTAATCAA
GAACGAAAGTTCGGGGATCGAAGACGATTAGATACCGTCGTAGTCCGAACCATAAACGAT
GCCGACTAGGGATTGGAGGAAGTTCCTGACTCCTTCAGCACCTTATGAGAAATCAAAGTC
TTTGGGTTCTGGGGGGAGTATGGTCGCAAGGCTGAAACTTAAAGGAATTGACGGAAGGGC
ACCACCAGGAGTGGAGCCTGCGGCTTAATTTGACCCAACACGGGAAAACTTACCAGGTCC
GGACATAGTAAGGATGGACAGATTGATAGCTCTTTCTTGATTCTATGGGTGGTGGTGCAT
GGCCGTTCTTAGTTGGTGGAGTGATTTGTCTGGTTAATTCCGTTAACGAACGAGACCTTA
ACCTGCTAACTAGTTGGACGATTCCTTCCAACTTCTTAGAGGGACTATGCGTGTT--TAA
CGCATGGAAGTTTGAGGCAATAACAGGTCTGTGATGCCCTTAGATGTCCTGGGCTGCACG
CGCGCTACACTGACGGATGCAACGAGTCCTTGACCGGAAGGTCTGGGTAATCTTTTCAGT
TTCCGTCGTGATGGGGATAGACCTTTGCAATTATCGGTCTTCAACGAGGAATTCC-TGTA
AGCGCGAGTCATCANNNNNNNNNNNNNNNNNNNNNNNNNNNNNNNNNNNNNNNNNNNNNN
NNNNNNNNNNNNNNNNNNNNNNNNNNNNNNNNNNNNNNNNNNNNNNNNNNNNNNNNNNNN
NNNNNNNNNNNNNNNNNNNNNNNNNNNN
>EU446382  
NNNNNNNNNNNNNNNNNNNNNNNNNNNNNNNNNNNNNNNNNNNNNNNNNNNNNNNNNNNN
NNNNNNNNNNNNNNGCTCATTATATCAGTTATAATTTACTTGAT----CGTGGTTTGCAC
ATGGATAACTGTGCCAACTGTAGAGCTAATACATGCCTCAAATCCCGCGGGATGCATTTA
TTAGATCAAAACCTTCCCCCGGTGTTGATGAATCATAATAACTTGGCGAATCGCCGGCGA
TGCATCATTCAAATATCTGCCCTATCAGCTTTCGATGGTAGTGTAGTGGACTACCATGGC
CGTAACGGGTAACGGAGAATTAGGGTTCGATTCCGGAGAGGGAGCATGAGAAACGGCTAC
CACATCCAAGGAAGGCAGCAGGCGCGTAAATTACCCAATCCTGAC----ACAGGGAGGTA
GTGACAAGAAATAACGGCGCAGGGCCGGTCTTGCGATTGGAATGAGAACAATTTAAACCT
CTTATCAAA-AGCAATTGGAGGGCAAGTCTGGTGCCAGCAGCCGCGGTAACTCCAGCTCC
AATAGCGTATATTAAAGTTGTTGCAGTTAAAAAGCTCGTAGTTGGACTTTGGAAAGGCAT
CAGATCCAGGGCGGTGGTTACTGTGAGAAAATCAGAGTGTTCAAAGCAGGCGTTGCATGG
ATTAGCATGGAATAACAACTTTAGACCTCGGTCTTC-TTTGTTGGTTTA-AAGACTGAAG
GCACTTGATTAATAGG--------------------------------------------
------------------------------------------------------------
------------------------------------------------------------
------------------------------------------------------------
------------------------------------------------------------
------------------------------------------------------------
----------------GACAGATTGATAGCTCTTTCTTGATTCTATGGGTGGTGGTGCAT
GGCCGTTCTTAGTTGGTGGAGTGATTTGTCTGGTTAATTCCGTTAACGAACGAGACCTTA
ACCTGCTAACTAGTTGGACGATTCCTTCCAACTTCTTAGAGGGACTATGCGTGTT--TAA
CGCATGGAAGTTTGAGGCAATAACAGGTCTGTGATGCCCTTAGATGTCCTGGGCTGCACG
CGCGCTACACTGACGGATGCAACGAGTCCTTGACCGGAAGGTCTGGGTAATCTTTTCAGT
TTCCGTCGTGATGGGNNNNNNNNNNNNNNNNNNNNNNNNNNNNNNNNNNNNNNNNNNNNN
NNNNNNNNNNNNNNNNNNNNNNNNNNNNNNNNNNNNNNNNNNNNNNNNNNNNNNNNNNNN
NNNNNNNNNNNNNNNNNNNNNNNNNNNNNNNNNNNNNNNNNNNNNNNNNNNNNNNNNNNN
NNNNNNNNNNNNNNNNNNNNNNNNNNNN
>EVROS1I   
TAGCATATGCTTGTCTCAAAGATTAAGCCATGCATGTCTCAGTGT-AAACACTAGTATTG
TGAAACTGCGAATGGCTCATTAAATCAGTGATAATCTCTTTGAT----AGTGCGTGGCAC
ATGGATAACTGTGCTAACTGTAGAGCTAATACATGCCCAGATTCTTGGAAGAAGCATTTA
TTAGATTCGAGCCAACCTTCAGTGCGGATGAATCATAATAACTTTGCGAATCAGCGGTGA
TGCATCATTCGAATCTCTGCCCTATCAGCTTTTGATGGTAGTGTCGTGGACTACCATGGC
GATAACGGGTAACGGAGAATTAGGGTTCGATTCCGGAGAGGGAGCCTGAGAAATGGCTAC
CACATCCAAGGAAGGCAGCAGGCGCGTAAATTACCCAATCCTGAC----TCAGGGAGGTA
GTGACCATAAATAACGACGCTCGACCGGTCGTGCGATCGGAATGCGAGAAGTTTTAAGCC
CTTCTCGAA-AGCAACTGGAGGGCAAGTCTGGTGCCAGCAGCCGCGGTAATACCAGCTCC
AGTAGCGTATATTAAAGTTGTTGCAGTTAAAAAGCTCGTAGTTGGATGTCGGAAAGGACC
TCCGTGTCCGTCACATGTTACTGTGAAGAAATCAGAGTGCTCAAAGCAGGCACCGAATGG
ATTAGCATGGGATAACCACCCTTGACCTCGGTCTTTGGGAGTTGGTTCAAAAGATCGATG
GCGCTTGATTAATAGGAACAGTCGGGGGCATTCGTATTCCGAAGTCAGAGGTGAAATTCT
TGGATTTTCGGAAGACGAACATATGCGAAAGCATTTGCCAAGGATGTTTTCATTAATCAA
GAACGAAAGTTCGGGGATCGAAGACGATCAGATACCGTCGTAGTCCGAACCATAAACGAT
GCCGACTAGGGATTGGAAGATGTGCTTCCATCTTTCAGCACCTTCCGAGAAATCAAAGTT
TTTGGGTTCCGGGGGGAGTATGGTCGCAAGGCTGAAACTTAAAGGAATTGACGGAAGGGC
ACCACCAGGAGTGGAGCCTGCGGCTTAATTTGACTCAACACGGGGAAACTTACCAGGTCC
AGACATAGGAAGGATTGACAGATTGACAGCTCTTTCTTGATTCTATGGGTGGTGGTGCAT
GGCCGTTCTTAGTTGGTGGAGTGATTTGTCTGGTTAATTCCGATAACGAACGAGACCTTC
ACCT-CTAAATAGTGTGCATCTCTATTCACACTTCTTAGAGGGACGATGTGCGT---TAG
CACAAGGAAGTTGGAGGCAATAACAGGTCTGTGATGCCCTTAGATGTCCTGGGCCGCACG
CGTGCTACACTGACGGATCCAACAAGACCTGGACCGAAAGGTTTGGGAAATC-TGGCAAT
GTCCGTCGTGATGGGGATCGACCCTTGTAAC--TTGGTCGTGAACGAGGAATTCCTTGTA
AGCGCAAGTCATCATCTTGCGTTGAATACGTCCCTGCCCTTTGTACACACCGCCCGTCGC
TCCTACCGA-TGGATGGTCCGGTGAAATCTTCGGATGTCCTGAAGTTGATTAAACTTTAT
CATCTAGAGGAAGGAGAAGTCGTAACAA
>EVROS1T   
TAGCATATGCTTGTCTCAAAGATTAAGCCATGCATGTCTCAGTGT-AAACACTAGTATTG
TGAAACTGCGAATGGCTCATTAAATCAGTGATAATCTCTTTGAT----AGTGCGTGGCAC
ATGGATAACTGTGCTAACTGTAGAGCTAATACATGCCCAGATTCTTGGAAGAAGCATTTA
TTAGATTCGAGCCAACCTCTAGTGCGGATGAATCATAATAACTTTGCGAATCAGCGGTGA
TGCATCATTCGAATCTCTGCCCTATCAGCTTTTGATGGTAGTGTCGTGGACTACCATGGC
GATAACGGGTAACGGAGAATTAGGGTTCGATTCCGGAGAGGGAGCCTGAGAAATGGCTAC
CACATCCAAGGAAGGCAGCAGGCGCGTAAATTACCCAATCCTGAC----TCAGGGAGGTA
GTGACCATAAATAACGACGCTCGACCGGTCGTGCGATCGGAATGCGAGAAGTTTTAAGCC
CTTCTCGAA-AGCAACTGGAGGGCAAGTCTGGTGCCAGCAGCCGCGGTAATACCAGCTCC
AGTAGCGTATATTAAAGTTGTTGCAGTTAAAAAGCTCGTAGTTGGATGTCGGAAAGGACC
TCCGTGTCCGTCACATGTTACTGTGAAGAAATCAGAGTGCTCAAAGCAGGCACCGAATGG
ATTAGCATGGGATAACCACCCTTGACCTCGGTCTTTGGGAGTTGGTTCAAAAGATCGAAG
GCGCTTGATTAATAGGAACAGTCGGGGGCATTCGTATTCCGAAGTCAGAGGTGAAATTCT
TGGATTTTCGGAAGACGAACATATGCGAAAGCATTTGCCAAGGATGTTTTCATTAATCAA
GAACGAAAGTTCGGGGATCGAAGACGATCAGATACCGTCGTAGTCCGAACCATAAACGAT
GCCGACTAGGGATTGGAAGATGTGCTTCCATCTTTCAGCACCTTCCGAGAAATCAAAGTT
TTTGGGTTCCGGGGGGAGTATGGTCGCAAGGCTGAAACTTAAAGGAATTGACGGAAGGGC
ACCACCAGGAGTGGAGCCTGCGGCTTAATTTGACTCAACACGGGGAAACTTACCAGGTCC
AGACATAGGAAGGATTGACAGATTGACAGCTCTTTCTTGATTCTATGGGTGGTGGTGCAT
GGCCGTTCTTAGTTGGTGGAGTGATTTGTCTGGTTAATTCCGATAACGAACGAGACCTTC
ACCT-CTAAATAGTGTGCATCTCTATTCACACTTCTTAGAGGGACGATGTGCGT---TAG
CACAAGGAAGTTGGAGGCAATAACAGGTCTGTGATGCCCTTAGATGTCCTGGGCCGCACG
CGTGCTACACTGACGGATCCAACAAGACCTGGACCGAAAGGTTTGGGAAATC-TGGCAAT
GTCCGTCGTGATGGGGATCGACCCTTGTAAC--TTGGTCGTGAACGAGGAATTCCTTGTA
AGCGCAAGTCATCATCTTGCGTTGAATACGTCCCTGCCCTTTGTACACACCGCCCGTCGC
TCCTACCGA-TGGATGGTCCGGTGAAATCTTCGGATGTTTTGAAGTTGATTAAACTTTAT
CATCTAGAGGAAGGAGAAGTCGTAACAA
>FJ153627  
NNNNNNNNNNNNNNNNNNNNNNNNNNNNNNNNNNNNNNNNNNNNNNNNNNNNNNNNNNNN
NNNNNNNNNNNNNNNNNNNNNNNNNNNNNNNNNNNNNNNNNNNNNNNNNNNNNNNNNNNN
NNNNNNNNNNNNNNNNNNNNNNNNNNNNNNNNNNNNNNNNNNNNNNNNNNNNNNNNNNNN
NNNNNNNNNNNNNNNNNNNNNNNNNNNNNNNNNNNNNNNNNNNNNNNNNNNNNNNNNNNN
NNNNNNNNNNNNNNNNNNNNNNNNNNNNNNNNNNNNNNNNNNNNNNNNNNNNNNNNNNNN
NNNNNNNNNNNNNNNNNNNNNNNNNNNNNNNNNNNNNNNNNNNNNNNNNNNNNNNNNNNN
NNNNNNNNNNNNNNNNNNNNNNNNNNNNNNNNNNNNNNNNNNNNNNNNNNNNNNNNNNNN
NNNNNNNNNNNNNNNNNNNNNNNNNNNNNNNNNNNNNNNNNNNNNNNNNNNNNNNNNNNN
NNNNNNNNNNNNNNNNNNNNNNNNNNNNNNNNNNNNNNNNNNNNCGGTAATTCCAGCTCC
AATAGCGTATATTAAAGTTGTTGCAGTTAAAAAGCTCGTAGTTGGATTTCGGAAAGACCC
TGTTTCCAGGGCGGCAGTTACTGTGAGAAAATCAGAGTGATTAAAGCAGGCGTTGCATGG
ATTAGCATGGAATAACAAATGGAGACCTCGGTCTTG-TTTGTTGGTTCA-AAGACTGAAG
GCG-TGGATTAATAGGGACAGTTGGGGGCATTCGTATTCCGTTGTCAGAGGTGAAATTCT
TGGATTAACGGAAGACGAACTTATGCGAAAGCATCTGCCAAGGATGTTTTCATTAATCAA
GAACGAAAGTTCGGGGATCGAAGACGATTAGATACCGTCGTAGTCCGAACCATAAACGAT
GCCGACTAGGGATTGGAGGATGTTCCTGTCTTCTTCAGCACCTTAGGAGAAATCAAAGTC
TTTGGGTTCTGGGGGGAGTATGGTCGCAAGGCTGAAACTTAAAGGAATTGTCGGAAGGGC
ACCACCAGGAGTGGAGCCTGCGGCTTAATTTGACCCAACACGGGGAAACTTACCAGGTCA
GGACATAGTTAGGATGGACAGATTGATAGCTCTTTCTTGATTCTATGGGTGGTGGTGCAT
GGCCGTTCTTAGTTGGTGGAGTGATTTGTCTGGTTAATTCCGTTAACGAACGAGACCTTA
ACCTGCTAAATAGTTGGACGATTCCTTCCAACTTCTTGGAGGGACTATGCGTGTT--TAA
CGCATGGAAGTTTGAGGCAATAACAGGTCTGTGATGCCCTTAGATGTCCTGGGCTGCACG
CGCGCTACACTGACGGACACAGCTAGTCCTCGACCGGAAGGTCTGGGTAATC-TCGGAGC
GTCCGTCGTGATGGGGATAGACCTTTGCAATTATCGGTCTTCAACGAGGAATTCCTTGTA
AGCGCGAGTCATCAACTCGCGCTGAATACGTCCCTGCCCTTTGTACACACCGCCCGTCGC
TCCTACCGATTGGATGGTCCGGTGAAATCTTCGGATCGCTCGANNNNNNNNNNNNNNNNN
NNNNNNNNNNNNNNNNNNNNNNNNNNNN
>FJ153633  
NNNNNNNNNNNNNNNNNNNNNNNNNNNNNNNNNNNNNNNNNNNNNNNNNNNNNNNNNNNN
NNNNNNNNNNNNNNNNNNNNNNNNNNNNNNNNNNNNNNNNNNNNNNNNNNNNNNNNNNNN
NNNNNNNNNNNNNNNNNNNNNNNNNNNNNNNNNNNNNNNNNNNNNNNNNNNNNNNNNNNN
NNNNNNNNNNNNNNNNNNNNNNNNNNNNNNNNNNNNNNNNNNNNNNNNNNNNNNNNNNNN
NNNNNNNNNNNNNNNNNNNNNNNNNNNNNNNNNNNNNNNNNNNNNNNNNNNNNNNNNNNN
NNNNNNNNNNNNNNNNNNNNNNNNNNNNNNNNNNNNNNNNNNNNNNNNNNNNNNNNNNNN
NNNNNNNNNNNNNNNNNNNNNNNNNNNNNNNNNNNNNNNNNNNNNNNNNNNNNNNNNNNN
NNNNNNNNNNNNNNNNNNNNNNNNNNNNNNNNNNNNNNNNNNNNNNNNNNNNNNNNNNNN
NNNNNNNNNNNNNNNNNNNNNNNNNNNNNNNNNNNNNNNNNNNNCGGTAATTCCAGCTCC
AATAGCGTATATTAAAGTTGTTGCAGTTAAAAAGCTCGTAGTTGGATTTCGGAAAGACCC
TGTTTCCAGGGCGGCAGTTACTGTGAGAAAGTCAGAGTGATTAAAGCAGGCGTTGCATGG
ATTAGCATGGAATAACAAATGGAGACCTCGGTCTTG-TTTGTTGGTTCA-AAGACTGAAG
GCG-TGGATTAATAGGGACAGTTGGGGGCATTCGTATTCCGTTGTCAGAGGTGAAATTCT
TGGATTAACGGAAGACGAACTTATGCGAAAGCATCTGCCAAGGACGTTTTCATTAATCAA
GAACGAAAGTTCGGGGATCGAAGACGATTAGATACCGTCGTAGTCCGAACCATAAACGAT
GCCGACTAGGGATTGGAGGATGTTCCTGTCTTCTTCAGCACCTTAGGAGAAATCAAAGTC
TTTGGGTTCTGGGGGGAGTATGGTCGCAAGGCTGAAACTTAAAGGAATTGACGGAAGGGC
ACCACCAGGAGTGGAGCCTGCGGCTTAATTTGACTCAACACGGGGAAACTTACCAGGTCA
GGACATAGTTAGGATGGACAGATTGATAGCTCTTTCTTGATTCTATGGGTGGTGGTGCAT
GGCCGTTCTTAGTTGGTGGAGTGATTTGTCTGGTTAATTCCGTTAACGAACGAGACCTTA
ACCTGCTAAATAGTTGGACGATTCCTTCCAACTTCTTAGAGGGACTATGCGTGTT--TAA
CGCGTGGAAGTTTGAGGCAATAACAGGTCTATGATGCCCTTAGATGTCCTGGGCTGCACG
CGCGCTACACTGACGGACACAGCTAGTCCTCGACCGGAAGGTCTGGGTAATC-TCGGAGC
GTCCGTCGTGATGGGGATAGACCTTTGCAATTATCGGTCTTCAACGAGGAATTCCTTGTA
AGCGCGAGTCATCAACTCGCGCTGAATACGTCCCTGCCCTTTGTACACACCGCCCGTCGC
TCCTACCGATTGGATGGTCCGGTGAAATCTTCGGATCGCTCGAAGTTGGTTAAACTTTAT
CATCTAGAGGAAGGAGAAGTCGTAACAA
>FJ153634  
NNNNNNNNNNNNNNNNNNNNNNNNNNNNNNNNNNNNNNNNNNNNNNNNNNNNNNNNNNNN
NNNNNNNNNNNNNNNNNNNNNNNNNNNNNNNNNNNNNNNNNNNNNNNNNNNNNNNNNNNN
NNNNNNNNNNNNNNNNNNNNNNNNNNNNNNNNNNNNNNNNNNNNNNNNNNNNNNNNNNNN
NNNNNNNNNNNNNNNNNNNNNNNNNNNNNNNNNNNNNNNNNNNNNNNNNNNNNNNNNNNN
NNNNNNNNNNNNNNNNNNNNNNNNNNNNNNNNNNNNNNNNNNNNNNNNNNNNNNNNNNNN
NNNNNNNNNNNNNNNNNNNNNNNNNNNNNNNNNNNNNNNNNNNNNNNNNNNNNNNNNNNN
NNNNNNNNNNNNNNNNNNNNNNNNNNNNNNNNNNNNNNNNNNNNNNNNNNNNNNNNNNNN
NNNNNNNNNNNNNNNNNNNNNNNNNNNNNNNNNNNNNNNNNNNNNNNNNNNNNNNNNNNN
NNNNNNNNNNNNNNNNNNNNNNNNNNNNNNNNNNNNNNNNNNNNCGGTAATTCCAGCTCC
AATAGCGTATATTAAAGTTGTTGCAGTTAAAAAGCTCGTAGTTGGATTTCGGAAAGACCC
TGTTTCCAGGGCGGCAGTTACTGTGAGAAAATCAGAGTGATTAAAGCAGGCGTTGCATGG
ATTAGCTTGGAATAACAAATGGAGACCTCGGTCTTG-TTTGTTGGTTCA-AAGACTGAAG
GCG-TGGATTAATAGGGACAGTTGGGGGCATTCGTATTCCGTTGTCAGAGGTGAAATTCT
TGGATTAACGGAAGACGAACTTATGCGAAAGCATCTGCCAAGGATGCTTTCATTAATCAA
GAACGAAAGTTCGGGGATCGAAGACGATTAGATACCGTCGTAGTCCGAACCATAAACGAT
GCCGACTAGGGATTGGAGGATGTTCCTGTCTTCTTCAGCACCTTAGGAGAAATCAAAGTC
TTTGGGTTCTGGGGGGAGTATGGTCGCAAGGCTGAAACTTAAAGGAATTGACGGAAGGGC
ACCACCAGGAGTGGAGCCTGCGGCTTAATTTGACTCAACACGGGGAAACTTACCAGGTCA
GGACATAGTTAGGATGGACAGATTGATAGCTCTTTCTTGATTCTATGGGTGGTGGTGCAT
GGCCGTTCTTAGTTGGTGGAGTGATTTGTCTGGTTAATTCCGTTAACGAACGAGACCTTA
ACCTGCTAAATAGTTGGACGATTCCTTCCAACTTCTTAGAGGGACTATGCGTGTT--TAA
CGCATGGAAGTTTGAGGCAATAACAGGTCTGTGATGCCCTTAGATGTCCTGGGCTGCACG
CGCGCTACACTGACGGACACAGCTAGTCCTCGACCGGAAGGTCTGGGTAATC-TCGGAGC
GTCCGTCGTGATGGGGATAGACCTTTGCAATTATCGGTCTTCAACGAGGAATTCCTTGTA
AGCGCGAGTCATCAACTCGCGCTGAATACGTCCCTGCCCTTTGTACACACCGCCCGTCGC
TCCTACCGATTGGATGGTCCGGTGAAATCTTCGGATCGCTCGAAGTTGATTAAACTTTAT
CATCTAGAGGAAGGAGAAGTCGTAACAA
>FJ153635  
NNNNNNNNNNNNNNNNNNNNNNNNNNNNNNNNNNNNNNNNNNNNNNNNNNNNNNNNNNNN
NNNNNNNNNNNNNNNNNNNNNNNNNNNNNNNNNNNNNNNNNNNNNNNNNNNNNNNNNNNN
NNNNNNNNNNNNNNNNNNNNNNNNNNNNNNNNNNNNNNNNNNNNNNNNNNNNNNNNNNNN
NNNNNNNNNNNNNNNNNNNNNNNNNNNNNNNNNNNNNNNNNNNNNNNNNNNNNNNNNNNN
NNNNNNNNNNNNNNNNNNNNNNNNNNNNNNNNNNNNNNNNNNNNNNNNNNNNNNNNNNNN
NNNNNNNNNNNNNNNNNNNNNNNNNNNNNNNNNNNNNNNNNNNNNNNNNNNNNNNNNNNN
NNNNNNNNNNNNNNNNNNNNNNNNNNNNNNNNNNNNNNNNNNNNNNNNNNNNNNNNNNNN
NNNNNNNNNNNNNNNNNNNNNNNNNNNNNNNNNNNNNNNNNNNNNNNNNNNNNNNNNNNN
NNNNNNNNNNNNNNNNNNNNNNNNNNNNNNNNNNNNNNNNNNNNCGGTAATTCCAGCTCC
AATAGCGTATATTAAAGTTGTTGCAGTTAAAAAGCTCGTAGTTGGATTTCGGAACGGCAC
AGCGTCCCAGACTGACGTTACTGTGAAAAAATCAGAGTGTTCAAAGCAGGCGTTGAATGG
ATTAGCATGGAATAACACAACCAGACCTCGGTCTTGTATTGTTGGTTTG-AAGACTGAAG
GCGCTTGATTAATAGGGACAGTTGGGGGCATTCGTATTCCGATGTCAGAGGTGAAATTCT
TGGATTCTCGGAAGACGAACTTGTGCGAAAGCATCTGCCAAGGATGTTTTCATTAATCAA
GAACGAAAGTTCGGGGATCGAAGACGATTAGATACCGTCGTAGTCCGAACCATAAACGAT
GCCGACTAGGGATTGGAGGAGGTCTTTGACTCCTTCAGCACCTTGTGAGAAATCAAAGCC
TTTGGGTTCCGGGGGGAGTATGGTCGCAAGGCTGAAACTTAAAGGAATTGACGGAAGGGC
ACCACCAGGAGTGGAGCCTGCGGCTTAATTTGACTCAACACGGGGAAACTTACCAGGTCA
GGACATAGGAAGGATTGACAGATTGACAGCTCTTTCTTGATTCTATGGGTGGTGGTGCAT
GGCCGTTCTTAGTTGGTGGAGTGATTTGTCTGGTTAATTCCGATAACGAACGAGACCTTA
ACCTGCTAAATAGTTGGCCGATTTCTCCCAACTTCTTAGAGGGACTATGCGTGTTTCTAG
CGCATGGAAGTTTGAGGCAATAACAGGTCTGTGATGCCCTTAGATGTCCTGGGCTGCACG
CGCGCTACACTGACGGAGAAAACAAGTCCTCGACCGAAAGGTCCGGGTAATCTTTGCAAC
CTCCGTCGTGATGGGGATAGACCTTTGCAATTATCGGTCTTCAACGAGGAATTCCTTGTA
AGCGCGAGTCATCAGCTCGCGTTGAATACGTCCCTGCCCTTTGTACACACCGCCCGTCGC
TCCTACCGATTGGATGATCCGGTGAAGTCTTCGGATCGACGGAAGTTGATTAAACTTTAT
CATCTAGAGGAAGGAGAAGTCGTAACAA
>FJ153643  
NNNNNNNNNNNNNNNNNNNNNNNNNNNNNNNNNNNNNNNNNNNNNNNNNNNNNNNNNNNN
NNNNNNNNNNNNNNNNNNNNNNNNNNNNNNNNNNNNNNNNNNNNNNNNNNNNNNNNNNNN
NNNNNNNNNNNNNNNNNNNNNNNNNNNNNNNNNNNNNNNNNNNNNNNNNNNNNNNNNNNN
NNNNNNNNNNNNNNNNNNNNNNNNNNNNNNNNNNNNNNNNNNNNNNNNNNNNNNNNNNNN
NNNNNNNNNNNNNNNNNNNNNNNNNNNNNNNNNNNNNNNNNNNNNNNNNNNNNNNNNNNN
NNNNNNNNNNNNNNNNNNNNNNNNNNNNNNNNNNNNNNNNNNNNNNNNNNNNNNNNNNNN
NNNNNNNNNNNNNNNNNNNNNNNNNNNNNNNNNNNNNNNNNNNNNNNNNNNNNNNNNNNN
NNNNNNNNNNNNNNNNNNNNNNNNNNNNNNNNNNNNNNNNNNNNNNNNNNNNNNNNNNNN
NNNNNNNNNNNNNNNNNNNNNNNNNNNNNNNNNNNNNNNNNNNNCGGTAATTCCAGCTCC
AATAGCGTATATTAAAGTTGTTGCAGTTAAAAAGCTCGTAGTTGGATTTCGGAAAGACCC
TGTCTCCAGGGCGGCAGTTACTGTGAGAAAATCAGAGTGATTAAAGCAGGCGTTGCATGG
ATTAGCATGGAATAACAAATGGAGACCTCGGTCCTG-TTTGTTGGTTCA-AAGACTGAAG
GCG-TGGATTAATAGGGACAGTTGGGGGCATTCGTATTCCGTTGTCAGAGGTGAAATTCT
TGGATTAACGGAAGACGAACTTATGCGAAAGCATCTGCCAAGGATGTTTTCATTAATCAA
GAACGAAAGTTCGGGGATCGAAGACGATTAGATACCGTCGTAGTCCGAACCATAAACGAT
GCCGACTAGGGATTGGAGGATGTTCCTGTCTTCTTCAGCACCTTAGGAGAAATCAAAGTC
TTTGGGTTCTGGGGGGAGTATGGTCGCAAGGCTGAAACTTAAAGGAATTGACGGAAGGGC
ACCACCAGGAGTGGAGCCTGCGGCTTAATTTGACTCAACACGGGGAAACTTACCAGGTCA
GGACATAGTTAGGATGGACAGATTGATAGCTCTTTCTTGATTCTATGGGTGGTGGTGCAT
GGCCGTTCTTAGTTGGTGGAGTGATTTGTCTGGTTAATTCCGTTAACGAACGAGACCTTA
ACCTGCTAAATAGTTGGACGATTCCTTCCAACTTCTTAGAGGGACTATGCGTGTT--TAA
CGCATGGAAGTTTGAGGCAATAACAGGTCTGTGATGCCCTTAGATGTCCTGGGCTGCACG
CGCGCTACACTGACGGACACAGCTAGTCCTCGACCGGAAGGTCTGGGTAATC-TCGGAGC
GTCCGTCGTGATGGGGATAGACCTTTGCAATTATCGGTCTTCAACGAGGAATTCCTTGTA
AGCGCGAGTCATCAACTCGCGCTGAATACGTCCCTGCCCTTTGTACACACCGCCCGTCGC
TCCTACCGATTGGATGGTCCGGTGAAATCTTCGGATCGCTCGAAGTTGATTAAACTTTAT
CATCTAGAGGAAGGAGAAGTCGTAACAA
>FJ153654  
NNNNNNNNNNNNNNNNNNNNNNNNNNNNNNNNNNNNNNNNNNNNNNNNNNNNNNNNNNNN
NNNNNNNNNNNNNNNNNNNNNNNNNNNNNNNNNNNNNNNNNNNNNNNNNNNNNNNNNNNN
NNNNNNNNNNNNNNNNNNNNNNNNNNNNNNNNNNNNNNNNNNNNNNNNNNNNNNNNNNNN
NNNNNNNNNNNNNNNNNNNNNNNNNNNNNNNNNNNNNNNNNNNNNNNNNNNNNNNNNNNN
NNNNNNNNNNNNNNNNNNNNNNNNNNNNNNNNNNNNNNNNNNNNNNNNNNNNNNNNNNNN
NNNNNNNNNNNNNNNNNNNNNNNNNNNNNNNNNNNNNNNNNNNNNNNNNNNNNNNNNNNN
NNNNNNNNNNNNNNNNNNNNNNNNNNNNNNNNNNNNNNNNNNNNNNNNNNNNNNNNNNNN
NNNNNNNNNNNNNNNNNNNNNNNNNNNNNNNNNNNNNNNNNNNNNNNNNNNNNNNNNNNN
NNNNNNNNNNNNNNNNNNNNNNNNNNNNNNNNNNNNNNNNNNNTCGGTAATTCCAGCTCC
AATAGCGTATATTAAAGTTGTTGCAGTTAAAAAGCTCGTAGTTGGATTTCGGAACGGCAC
AGCGTCCCAGACGGACGTTACTGTGAAAAAATCAGAGTGTTCAAAGCAGGCGTTGAATGG
ATTAGCATGGAATAACACAACCAGACCTCGGTCTTGTATTGTTGGTTTG-AAGACTGAAG
GCGCTTGATTAATAGGGACAGTTGGGGGCATTCGTATTCCGATGTCAGAGGTGAAATTCT
TGGATTCTCGGAAGACGAACTTGTGCGAAAGCATCTGCCAAGGATGTTTTCATTAATCAA
GAACGAAAGTTCGGGGATCGAAGACGATTAGATACCGTCGTAGTCCGAACCATAAACGAT
GCCGACTAGGGATTGGAGGAGGTCTTTGACTCCTTCAGCACCTTGTGAGAAATCAAAGTC
TTTGGGTTCCGGGGGGAGTATGGTCGCAAGGCTGAAACTTAAAGGAATTGACGGAAGGGC
ACCACCAGGAGTGGAGCCTGCGGCTTAATTTGACTCAACACGGGGAAACTTACCAGGTCA
GGACATAGGAAGGATTGACAGATTGACAGCTCTTTCTTGATTCTATGGGTGGTGGTGCAT
GGCCGTTCTTAGTTGGTGGAGTGATTTGTCTGGTTAATTCCGATAACGAACGAGACCTTA
ACCTGCTAAATAGTTGGCCGATTTCTCCCAACTTCTTAGAGGGACTATGCGTGTTTCTAG
CGCATGGAAGTTTGAGGCAATAACAGGTCTGTGATGCCCTTAGATGTCCTGGGCTGCACG
CGCGCTACACTGACGGAGAAAACAAGTCCTCGACCGAAAGGTCCGGGTAATCTTTGCAAC
CTCCGTCGTGATGGGGATAGACCTTTGCAATTATCGGTCTTCAACGAGGAATTCCTTGTA
AGCGCGAGTCATCAGCTCGCGTTGAATACGTCCCTGCCCTTTGTACACACCGCCCGTCGC
TCCTACCGATTGGATGATCCGGTGAAGTCTTCGGATCGACGGAAGTTGATTAAACTTTAT
CATCTAGAGGAAGGAGAAGTCGTAACAA
>FJ153658  
NNNNNNNNNNNNNNNNNNNNNNNNNNNNNNNNNNNNNNNNNNNNNNNNNNNNNNNNNNNN
NNNNNNNNNNNNNNNNNNNNNNNNNNNNNNNNNNNNNNNNNNNNNNNNNNNNNNNNNNNN
NNNNNNNNNNNNNNNNNNNNNNNNNNNNNNNNNNNNNNNNNNNNNNNNNNNNNNNNNNNN
NNNNNNNNNNNNNNNNNNNNNNNNNNNNNNNNNNNNNNNNNNNNNNNNNNNNNNNNNNNN
NNNNNNNNNNNNNNNNNNNNNNNNNNNNNNNNNNNNNNNNNNNNNNNNNNNNNNNNNNNN
NNNNNNNNNNNNNNNNNNNNNNNNNNNNNNNNNNNNNNNNNNNNNNNNNNNNNNNNNNNN
NNNNNNNNNNNNNNNNNNNNNNNNNNNNNNNNNNNNNNNNNNNNNNNNNNNNNNNNNNNN
NNNNNNNNNNNNNNNNNNNNNNNNNNNNNNNNNNNNNNNNNNNNNNNNNNNNNNNNNNNN
NNNNNNNNNNNNNNNNNNNNNNNNNNNNNNNNNNNNNNNNNNNNCGGTAATTCCTGCTCC
AATAGCGTATATTAAAGTTGTTGCAGTTAAAAAGCTCTTATTTGGATTTCGGAAAGACCC
TGTTTCCAGGGCGGCAATTACTGTGAGAAAATCAGAGTGATTAAAGCAGGCGTTGCATGG
ATTATCATGGAATAACAAATGGAGACCTCGGTCTTG-TTTGTTGGTTCA-AAGACTGAAG
GCG-TGGATTAATAGGGACAGTTGGGGGCATTCGTATTCCGTTGTCAGAGGTGAAATTCT
TGGATTAACGGAAGACGAACTTATGCGAAAGCATCTGCCAAGGATGTTTTCATTAATCAA
GAACGAAAGTTCGGGGATCGAAGACGATTAGATACCGTCGTAGTCCAAACCATAAACGAT
GCCGACTAGGGATTGGAGGATGTTCCTGTCTTCTTCAGCACCTTAGGAGAAATCAAAGTC
TTTGGGTTCTGGGGGGAGTATGGTCGCAAGGCTGAAACTTAAAGGAATTGACGGAAGGGC
ACCACCAGGAGTGGAGCCTGCGGCTTAATTTGACTCAACACGGGGAAACTTACCAGGTCA
GGACATAGTTAGGATGGACAGATTGATAGCTCTTTCTTGATTCTATGGGTGGTGGTGCAT
GGCCGTTCTTAGTTGGTGGAGTGATTTGTCTGGTTAATTCCGTTAACGAACGAGACCTTA
ACCTGCTAAATAGTTGGACGATTCCTTCCAACTTCTTAGAGGGACTATGCGTGTT--TAA
CGCATGGAAGTTTGAGGCAATAACAGGTCTGTGATGCCCTTAGATGTCCTGGGCTGCACG
CGCGCTACACTGACGGACACAGCTAGTCCTCGACCGGAAGGTCTGGGTAATC-TCGGAGC
GTCCGTCGTGATGGGGATAGACCTTTGCAATTATCGGTTTTCAACGAGGAATTCCTTGTA
AGCGCGAGTCATCAACTCGCGCTGAATACGTCCCTGCCCTTTGTACACCCCGCCCGTCGC
TCCTACCGATTGGATGGTCCGGTGAAATCTTCGGATCGCTCGAAGTTGATTAAACTTTAT
CATCTAGAGGAAGGAGAAGTCGTAACAA
>FJ153659  
NNNNNNNNNNNNNNNNNNNNNNNNNNNNNNNNNNNNNNNNNNNNNNNNNNNNNNNNNNNN
NNNNNNNNNNNNNNNNNNNNNNNNNNNNNNNNNNNNNNNNNNNNNNNNNNNNNNNNNNNN
NNNNNNNNNNNNNNNNNNNNNNNNNNNNNNNNNNNNNNNNNNNNNNNNNNNNNNNNNNNN
NNNNNNNNNNNNNNNNNNNNNNNNNNNNNNNNNNNNNNNNNNNNNNNNNNNNNNNNNNNN
NNNNNNNNNNNNNNNNNNNNNNNNNNNNNNNNNNNNNNNNNNNNNNNNNNNNNNNNNNNN
NNNNNNNNNNNNNNNNNNNNNNNNNNNNNNNNNNNNNNNNNNNNNNNNNNNNNNNNNNNN
NNNNNNNNNNNNNNNNNNNNNNNNNNNNNNNNNNNNNNNNNNNNNNNNNNNNNNNNNNNN
NNNNNNNNNNNNNNNNNNNNNNNNNNNNNNNNNNNNNNNNNNNNNNNNNNNNNNNNNNNN
NNNNNNNNNNNNNNNNNNNNNNNNNNNNNNNNNNNNNNNNNNNNCGGTAATTCCAGCTCC
AATAGCGTATATTAAAGTTGTTGCAGTTAAAAAGCTCGTAGTTGGATTTCGGAAAGACCC
TGTTTCCAGGGCGGCAGTTACTGTGAGAAAATCAGAGTGATTAAAGCAGGCGTTGCATGG
ATTAGCATGGAATAACAAATGGAGACCTCGGTCTTG-TTTGTTGGTTCA-AAGACTGAAG
GCG-TGGATTAATAGGGACAGTTGGGGGCATTCGTATTCCGTTGTCAGAGGTGAAATTCT
TGGATTAACGGAAGACGAACTTATGCGAAAGCATCTGCCAAGGATGTTTTCATTAATCAA
GAACGAAAGTTCGGGGATCGAAGACGATTAGATACCGTCGTAGTCCGAACCATAAACGAT
GCCGACTAGGGATTGGAGGATGTTCCTGTCTTCTTCAGCACCTTAGGGGAAATCAAAGTC
TTTGGGTTCTGGGGGGAGTATGGTCGCAAGGCTGAAACTTAAAGGAATTGACGGAAGGGC
ACCACCAGGAGTGGAGCCTGCGGCTTAATTTGACCCAACACGGGGAAACTTACCAGGTCA
GGACATAGTTAGGATGGACAGATTGATAGCTCTTTCTTGATTCTATGGGTGGTGGTGCAT
GGCCGTTCTTAGTTGGTGGAGTGATTTGTCTGGTTAATTCCGTTAACGAACGAGACCTTA
ACCTGCTAAATAGTTGGACGATTCCTTCCAACTTCTTAGAGGGACTATGCGTGTT--TAA
CGCATGGAAGTTTGAGGCAATAACAGGTCTGTGATGCCCTTAGATGTCCTGGGCTGCACG
CGCGCTACACTGACGGACACAGCTAGTCCTCGACCGGAAGGTCTGGGTAATC-TCGGAGC
GTCCGTCGTGATGGGGATAGACCTTTGCAATTATCGGTCTTCAACGAGGAATTCCTTGTA
AGCGCGAGTCATCAACTCGCGCTGAATACGTCCCTGCCCTTTGTACACACCGCCCGTCGC
TCCTACCGATTGGATGGTCCGGTGAAATCTTCGGATCGCTCGAAGTTGATTAAACTTTAT
CATCTAGAGGAAGGAGAAGTCGTAACAA
>FJ153661  
NNNNNNNNNNNNNNNNNNNNNNNNNNNNNNNNNNNNNNNNNNNNNNNNNNNNNNNNNNNN
NNNNNNNNNNNNNNNNNNNNNNNNNNNNNNNNNNNNNNNNNNNNNNNNNNNNNNNNNNNN
NNNNNNNNNNNNNNNNNNNNNNNNNNNNNNNNNNNNNNNNNNNNNNNNNNNNNNNNNNNN
NNNNNNNNNNNNNNNNNNNNNNNNNNNNNNNNNNNNNNNNNNNNNNNNNNNNNNNNNNNN
NNNNNNNNNNNNNNNNNNNNNNNNNNNNNNNNNNNNNNNNNNNNNNNNNNNNNNNNNNNN
NNNNNNNNNNNNNNNNNNNNNNNNNNNNNNNNNNNNNNNNNNNNNNNNNNNNNNNNNNNN
NNNNNNNNNNNNNNNNNNNNNNNNNNNNNNNNNNNNNNNNNNNNNNNNNNNNNNNNNNNN
NNNNNNNNNNNNNNNNNNNNNNNNNNNNNNNNNNNNNNNNNNNNNNNNNNNNNNNNNNNN
NNNNNNNNNNNNNNNNNNNNNNNNNNNNNNNNNNNNNNNNNNNNCGGTAATTCCAGCTCC
AATAGCGTATATTAAAGTTGTTGCAGTTAAAAAGCTCGTAGTTGGATTTCGGAAAGACCC
TGTTTCCAGGGCGGCAGTTACTGTGAGAAAATCAGAGTGATTAAAGCAGGCGTTGCATGG
ATTAGCATGGAATAACAAATGGAGACCTCGGTCTTG-TTTGTTGGTTCA-AAGACTGAAG
GCG-TGGATTAATAGGGACAGTTGGGGGCATTCGTATTCCGTTGTCAGAGGTGAAATTCT
TGGATTAACGGAAGACGAACTTATGCGAAAGCATCTGCCAAGGATGTTTTCATTAATCAA
GAACGAAAGTTCGGGGATCGAAGACGATTAGATACCGTCGTAGTCCGAACCATAAACGAT
GCCGACTAGGGATTGGAGGATGTTCCTGTCTTCTTCAGCACCTTAGGAGAAATCAAAGTC
TTTGGGTTCTGGGGGGAGTATGGTCGCAAGGCTGAAACTTAAAGGAATTGACGGAAGGGC
ACCACCAGGAGTGGAGCCTGCGGCTTAATTTGA--CAACACGGGGAAACTTACCAGGTCA
GGACATAGTTAGGATGGACAGACTGATAGCTCTTTCTTGATTCTATGGGTGGTGGTGCAT
GGCCGTTCTTAGTTGGTGGAGTGATTTGTCTGGTTAATTCCGTTAACGAACGAGACCTTA
ACCTGCTAAATAGTTAGACGATTCCTTCCAACTTCTTAGAGGGACAATGCGTGTT--TAA
CGCATGGAAGTTTGAGGCAATAACAGGTCTGTGATGCCCTTAGATGTCCTGGGCTGCACG
CGCGCTACACTGACGGACACAGCTAGTCCTCGACCGGAAGGTCTGGGTAATC-TCGGAGC
GTCCGTCGTGATGGGGATAGACCTTTGCAATTATCGGTCTTCAACGAGGAATTCCTTGTA
AGCGCGAGTCATCAACTCGCGCTGAATACGTCCCTGCCCTTTGTACACACCGCCCGTCGC
TCCTACCGATTGGATGGTCCGGTGAAATCTTCGGATCGCTCGAAGTTGATTAAACTTTAT
CATCTAGAGGAAGGAGAAGTCGTAACAA
>FJ153662  
NNNNNNNNNNNNNNNNNNNNNNNNNNNNNNNNNNNNNNNNNNNNNNNNNNNNNNNNNNNN
NNNNNNNNNNNNNNNNNNNNNNNNNNNNNNNNNNNNNNNNNNNNNNNNNNNNNNNNNNNN
NNNNNNNNNNNNNNNNNNNNNNNNNNNNNNNNNNNNNNNNNNNNNNNNNNNNNNNNNNNN
NNNNNNNNNNNNNNNNNNNNNNNNNNNNNNNNNNNNNNNNNNNNNNNNNNNNNNNNNNNN
NNNNNNNNNNNNNNNNNNNNNNNNNNNNNNNNNNNNNNNNNNNNNNNNNNNNNNNNNNNN
NNNNNNNNNNNNNNNNNNNNNNNNNNNNNNNNNNNNNNNNNNNNNNNNNNNNNNNNNNNN
NNNNNNNNNNNNNNNNNNNNNNNNNNNNNNNNNNNNNNNNNNNNNNNNNNNNNNNNNNNN
NNNNNNNNNNNNNNNNNNNNNNNNNNNNNNNNNNNNNNNNNNNNNNNNNNNNNNNNNNNN
NNNNNNNNNNNNNNNNNNNNNNNNNNNNNNNNNNNNNNNNNNNNCGGTAATTCCAGCTCC
AATAGCGTATATTAAAGTTGTTGCAGTTAAAAAGCTCGTAGTTGGATTTCGGAAAGACCC
TGTTTCCAGGGCGGCAGTTACTGTGAGAAAATCAGAGTGATTAAAGCAGGCGTTGCATGG
ATTAGCATGGAATAACAGATGGAGACCTCGGTCTTG-TTTGTTGGTTCA-AAGACTGAAG
GCG-TGGATTAATAGGGACAGTTGGGGGCATTCGTATTCCGTTGTCAGAGGTGAAATTCT
TGGATTAACGGAAGACGAACTTATGCGAAAGCATCTGCCAAGGATGTTTTCATTAATCAA
GAACGAAAGTTCGGGGATCGAAGACGATTAGATACCGTCGTAGTCCGAACCATAAACGAT
GCCGACTAGGGATTGGAGGATGTTCCTGTCTTCTTCAGCACCTTAGGAGAAATCAAAGTC
TTTGGGTTCTGGGGGGAGTATGGTCGCAAGGCTGAAACTTAAAGGAATTGACGGAAGGGC
ACCACCAGGAGTGGAGCCTGCGGCTTAATTTGACTCAACACGGGGAAACTTACCAGGTCA
GGACATAGTTAGGATGGACAGATTGATAGCTCTTTCTTGATTCTATGGGTGGTGGTGCAT
GGCCGTTCTTAGTTGGTGGAGTGATTTGTCTGGTTAATTCCGTTAACGAACGAGACCTTA
ACCTGCTAAATAGTTGGACGATTCCTTCCAACTTCTTAGAGGGACTATGCGTGTT--TAA
CGCATGGAAGTTTGAGGCAATAACAGGTCTGTGATGCCCTTAGATGTCCTGGGCTGCACG
CGCGCTACACTGACGGACACAGCTAGTCCTCGACCGGAAGGTCTGGGTAATC-TCGGAGC
GTCCGTCGTGATGGGGATAGACCTTTGCAATTATCGGTCTTCAACGAGGAATTCCTTGTA
AGCGCGAGTCATCAACTCGCGCTGAATACGTCCCTGCCCTTTGTACACACCGCCCGTCGC
TCCTACCGATTGGATGGTCCGGTGAAATCTTCGGATCGCTCGAAGTTGATTAAACTTTAT
CATCTAGAGGAAGGAGAAGTCGTAACAA
>FJ153663  
NNNNNNNNNNNNNNNNNNNNNNNNNNNNNNNNNNNNNNNNNNNNNNNNNNNNNNNNNNNN
NNNNNNNNNNNNNNNNNNNNNNNNNNNNNNNNNNNNNNNNNNNNNNNNNNNNNNNNNNNN
NNNNNNNNNNNNNNNNNNNNNNNNNNNNNNNNNNNNNNNNNNNNNNNNNNNNNNNNNNNN
NNNNNNNNNNNNNNNNNNNNNNNNNNNNNNNNNNNNNNNNNNNNNNNNNNNNNNNNNNNN
NNNNNNNNNNNNNNNNNNNNNNNNNNNNNNNNNNNNNNNNNNNNNNNNNNNNNNNNNNNN
NNNNNNNNNNNNNNNNNNNNNNNNNNNNNNNNNNNNNNNNNNNNNNNNNNNNNNNNNNNN
NNNNNNNNNNNNNNNNNNNNNNNNNNNNNNNNNNNNNNNNNNNNNNNNNNNNNNNNNNNN
NNNNNNNNNNNNNNNNNNNNNNNNNNNNNNNNNNNNNNNNNNNNNNNNNNNNNNNNNNNN
NNNNNNNNNNNNNNNNNNNNNNNNNNNNNNNNNNNNNNNNNNNNCGGTAATTCCAGCTCC
AATAGCGTATATTAAAGTTGTTGCAGTTAAAAAGCTCGTAGTTGGATTTCGGAAAGACCC
TGTTTCCAGGGCGGCAGTTACTGTGAGAAAATCAGAGTGATTAAAGCAGGCGTTGCATGG
ATTAGCATGGAATAACAAATGGAGACCTCGGTCTTG-TTTGTTGGTTCA-AAGACTGAAG
GCG-TGGATTAATAGGGACAGTTGGGGGCATTCGTATTCCGTTGTCAGAGGTGAAATTCT
TGGATTAACGGAAGACGAACCTATGCGAAAGCATCTGCCAAGGATGTTTTCATTAATCAA
GAACGAAAGTTCGGGGATCGAAGACGATTAGATACCGTCGTAGTCCGAACCATAAACGAT
GCCGACTAGGGATTGGAGGATGTTCCTGTCTTCTTCAGCACCTTAGGAGAAATCAAAGTC
TTTGGGTTCTGGGGGGAGTATGGTCGCAAGGCTGAAACTTAAAGGGATTGACGGAAGGGC
ACCACCAGGAGTGGAGCCTGCGGCTTAATTTGACTCAACACGGGGAAACTTACCAGGTCA
GGACATAGTTAGGATGGACAGATTGATAGCTCTTTCTTGATTCTATGGGTGGTGGTGCAT
GGCCGTTCTTAGTTGGTGGAGTGATTTGTCTGGTTAATTCCGTTAACGAACGAGACCTTA
ACCTGCTAAATAGTTGGACGATTCCTTCCAACTTCTTAGAGGGACTATGCGTGTT--TAA
CGCATGGAAGTTTGAGGCAATAACAGGTCTGTGATGCCCTTAGATGTCCTGGGCTGCAGG
CGCGCTACACTGACGGACACAGCTAGTCCTCGACCGGAAGGTCTGGGTAATC-TCAGAGC
GTCCGTCGTGATGGGGATAGACCTCTGCAATTATCGGTCTTCAACGAGGAATTCCTTGTA
AGCGCGAGTCATCAACTCGCGCTGAATACGTCCCTGCCCTTTGTACACACCGCCCGTCGC
TCCCACCGATTGGATGGTCCGGTGAAATCTTCGGATCGCTCGAAGTTGATTAAACTTTAT
CATCTAGAGGAAGGAGAAGTCGTAACAA
>FJ153664  
NNNNNNNNNNNNNNNNNNNNNNNNNNNNNNNNNNNNNNNNNNNNNNNNNNNNNNNNNNNN
NNNNNNNNNNNNNNNNNNNNNNNNNNNNNNNNNNNNNNNNNNNNNNNNNNNNNNNNNNNN
NNNNNNNNNNNNNNNNNNNNNNNNNNNNNNNNNNNNNNNNNNNNNNNNNNNNNNNNNNNN
NNNNNNNNNNNNNNNNNNNNNNNNNNNNNNNNNNNNNNNNNNNNNNNNNNNNNNNNNNNN
NNNNNNNNNNNNNNNNNNNNNNNNNNNNNNNNNNNNNNNNNNNNNNNNNNNNNNNNNNNN
NNNNNNNNNNNNNNNNNNNNNNNNNNNNNNNNNNNNNNNNNNNNNNNNNNNNNNNNNNNN
NNNNNNNNNNNNNNNNNNNNNNNNNNNNNNNNNNNNNNNNNNNNNNNNNNNNNNNNNNNN
NNNNNNNNNNNNNNNNNNNNNNNNNNNNNNNNNNNNNNNNNNNNNNNNNNNNNNNNNNNN
NNNNNNNNNNNNNNNNNNNNNNNNNNNNNNNNNNNNNNNNNNNNCGGTAATTCCAGCTCC
AATAGCGTATATTAAAGTTGTTGCAGTTAAAAAGCTCGTAGTTGGATTTCGGAAAGACCC
TGTTTCCAGGGCGGCAGTTACTGTGAGAAAATCAGAGTGATTAAAGCAGGCGTTGCATGG
ATTAGCATGGAATAACAAATGGAGACCTCGGTCTTG-TTTGTTGGTTCA-AAGACTGAAG
GCG-TGGATTAATAGGGACAGTTGGGGGCATTCGTATTCCGCTGTCAGAGGTGAAATTCT
TGGATTAACGGAAGACGAACTTATGCGAAAGCATCTGCCAAGGATGTTTTCATTAATCAA
GAACGAGAGTTCGGGGATCGAAGACGATTAGATACCGTCGTAGTCCGAACCATAAACGAT
GCCGACTAGGGATTGGAGGATGTTCCTGTCTTCTTCAGCACCTTAGGAGAAATCAAAGTC
TTTGGGTTCTGGGGGGAGTATGGTCGCAAGGCTGAAACTTAAAGGAATTGACGGAAGGGC
ACCACCAGGAGTGGAGCCTGCGGCTTAATTTGACTCAACACGGGGAAACTTACCAGGTCA
GGACATAGTTAGGATGGACAGATTGATAGCTCTTTCTTGATTCTATGGGTGGTGGTGCAT
GGCCGTTCTTAGTTGGTGGAGTGATTTGTCTGGTTAATTCCGTTAACGAACGAGACCTTA
ACCTGCTAAATAGTTGGACGATTCCTTCCAACTTCTTAGAGGGACTATGCGTGTT--TAA
CGCATGGAAGTTTGAGGCAATAACAGGTCTGTGATGCCCTTAGATGTCCTGGGCTGCACG
CGCGCTACACTGACGGACACAGCTAGTCCTCGACCGGAAGGTCTGGGTAATC-TCGGAGC
GTCCGTCGTGATGGGGATAGACCTTTGCAATTATCGGTCTTCAACGAGGAATTCCTTGTA
AGCGCGAGTCATCAACTCGCGCTGAATACGTCCCTGCCCTTTGTACACACCGCCCGTCGC
TCCTACCGATTGGATGGTCCGGTGAAATCTTCGGATCGCTCGAAGTTGATTAAACTTTAT
CATCTAGAGGAAGGAGAAGTCGTAACAA
>FJ153665  
NNNNNNNNNNNNNNNNNNNNNNNNNNNNNNNNNNNNNNNNNNNNNNNNNNNNNNNNNNNN
NNNNNNNNNNNNNNNNNNNNNNNNNNNNNNNNNNNNNNNNNNNNNNNNNNNNNNNNNNNN
NNNNNNNNNNNNNNNNNNNNNNNNNNNNNNNNNNNNNNNNNNNNNNNNNNNNNNNNNNNN
NNNNNNNNNNNNNNNNNNNNNNNNNNNNNNNNNNNNNNNNNNNNNNNNNNNNNNNNNNNN
NNNNNNNNNNNNNNNNNNNNNNNNNNNNNNNNNNNNNNNNNNNNNNNNNNNNNNNNNNNN
NNNNNNNNNNNNNNNNNNNNNNNNNNNNNNNNNNNNNNNNNNNNNNNNNNNNNNNNNNNN
NNNNNNNNNNNNNNNNNNNNNNNNNNNNNNNNNNNNNNNNNNNNNNNNNNNNNNNNNNNN
NNNNNNNNNNNNNNNNNNNNNNNNNNNNNNNNNNNNNNNNNNNNNNNNNNNNNNNNNNNN
NNNNNNNNNNNNNNNNNNNNNNNNNNNNNNNNNNNNNNNNNNNNCGGTAATTCCAGCTCC
AATAGCGTATATTAAAGTTGTTGCAGTTAAAAAGCTCGTAGTTGGATTTCGGAAAGACCC
TGTTTCCAGGGCGGCAGTTACTGTGAGAAAATCAGAGTGATTAAAGCAGGCGTTGCATGG
ATTAGCATGGAATAACAAATGGAGACCTCGGTCTTG-TTTGTTGGTTCA-AAGACTGAAG
GCG-TGGATTAATAGGGACAGTTGGGGGCATTCGTATTCCGTTGTCAGAGGTGAAATTCT
TGGATTAACGGAAGACGAACTTATGCGAAAGCATCTGCCAAGGATGTTTTCATTAATCAA
GAACGAAAGTTCGGGGATCGAAGACGATTAGATACCGTCGTAGTCCGAACCATAAACGAT
GCCGACTAGGGATTGGAGGATGTTCCTGTCTTCTTCAGCACCTTAGGAGAAATCAAAGTC
TTTGGGTTCTGGGGGGAGTATGGTCGCAAGGCTGAAACTTAAAGGAATTGACGGAAGGGC
ACCACCAGGAGTGGAGCCTGCGGCTTAATTTGACTCAACACGGGGAAACTTACCAGGTCA
GGACATAGTTAGGATGGACAGATTGATAGCTCTTTCTTGATTCTATGGGTGGTGGTGCAT
GGCCGTTCTTAGTTGGTGGAGTGATCTGTCTGGTTAATTCCGTTAACGGACGAGACCTTA
ACCTGCTAAATAGTTGGACGATTCCTTCCAACTTCTTAGAGGGACTATGCGTGTT--TAA
CGCATGGAAGTTTGAGGCAATAACAGGTCTGTGATGCCCTTAGATGTCCTGGGCTGCACG
CGCGCTACACTGACGGACACAGCTAGTCCTCGACCGGAAGGTCTGGGTAATC-TCGGAGC
GTCCGTCGTGATGGGGATAGACCTTTGCAATTATCGGTCTTCAACGAGGAATTCCTTGTA
AGCGCGAGTCATCAACTCGCGCTGAATACGTCCCTGCCCTTTGTACACACCGCCCGTCGC
TCCTACCGATTGGATGGTCCGGTGAAATCTTCGGATCGCTCGAAGTTGATTAAACTTTAT
CATCTAGAGGAAGGAGAAGTCGTAACAA
>FJ153669  
NNNNNNNNNNNNNNNNNNNNNNNNNNNNNNNNNNNNNNNNNNNNNNNNNNNNNNNNNNNN
NNNNNNNNNNNNNNNNNNNNNNNNNNNNNNNNNNNNNNNNNNNNNNNNNNNNNNNNNNNN
NNNNNNNNNNNNNNNNNNNNNNNNNNNNNNNNNNNNNNNNNNNNNNNNNNNNNNNNNNNN
NNNNNNNNNNNNNNNNNNNNNNNNNNNNNNNNNNNNNNNNNNNNNNNNNNNNNNNNNNNN
NNNNNNNNNNNNNNNNNNNNNNNNNNNNNNNNNNNNNNNNNNNNNNNNNNNNNNNNNNNN
NNNNNNNNNNNNNNNNNNNNNNNNNNNNNNNNNNNNNNNNNNNNNNNNNNNNNNNNNNNN
NNNNNNNNNNNNNNNNNNNNNNNNNNNNNNNNNNNNNNNNNNNNNNNNNNNNNNNNNNNN
NNNNNNNNNNNNNNNNNNNNNNNNNNNNNNNNNNNNNNNNNNNNNNNNNNNNNNNNNNNN
NNNNNNNNNNNNNNNNNNNNNNNNNNNNNNNNNNNNNNNNNNNTCGGTAATTCCAGCTCC
AATAGCGTATATTAAAGTTGTTGCAGTTAAAAAGCTCGTAGTTGGATTTCGGAACGGCAC
AGCGTCCCAGACTGACGTTACTGTGAAAAAATCAGAGTGTTCAAAGCAGGCGTTGAATGG
ATTAGCATGGAATAACACAACCAGACCTCGGTCTTGTATTGTTGGTTTG-AAGACTGAAG
GCGCTTGATTAATAGGGACAGTTGGGGGCATTCGTATTCCGATGTCAGAGGTGAAATTCT
TGGATTCTCGGAAGACGAACTTGTGCGAAAGCATCTGCCAAGGATGTTTTCATTAATCAA
GAACGAAAGTTCGGGGATCGAAGACGATTAGATACCGTCGTAGTCCGAACCATAAACGAT
GCCGACTAGGGATTGGAGGAGGTCTCTGACTCCTTCAGCACCTTGTGAGAAATCAAAGTC
TTTGGGTTCCAGGGGGAGTATGGTCGCAAGGCTGAAACTTAAAGGAATTGACGGAAGGGC
ACCACCAGGAGTGGAGCCTGCGGCTTAATTTGACTCAACACGGGGAAACTTACCAGGTCA
GGACATAGGAAGGATTGACAGATTGACAGCTCTTTCTTGATTCTATGGGTGGTGGTGCAT
GGCCGTTCTTAGTTGGTGGAGTGACTTGTCTGGTTAATTCCGATAACGAACGAGACCTTA
ACCTGCTAAATAGTTGGCCGATTTCTCCCAACTTCTTAGAGGGACTATGCGTGTTTCTAG
CGCATGGAAGTTTGAGGCAATAACAGGTCTGTGATGCCCTTAGATGTCCTGGGCTGCACG
CGCGCTACACTGACGGAGAGAACAAGTCCTCGACCGAAAGGTCCGGGTAATCTTTGCAAC
CTCCGTCGTGATGGGGATAGACCTTTGCAATTATCGGTCTTCAACGAGGAATTCCTTGTA
AGCGCGAGTCATCAGCTCGCGTTGAATACGTCCCTGCCCTTTGTACACACCGCCCGTCGC
TCCTACCGATTGGATGATCCGGTGAAGTCTTCGGATCGACGGAAGTTGATTAAACTTTAT
CATCTAGAGGAAGGAGAAGTCGTAACAA
>FJ153673  
NNNNNNNNNNNNNNNNNNNNNNNNNNNNNNNNNNNNNNNNNNNNNNNNNNNNNNNNNNNN
NNNNNNNNNNNNNNNNNNNNNNNNNNNNNNNNNNNNNNNNNNNNNNNNNNNNNNNNNNNN
NNNNNNNNNNNNNNNNNNNNNNNNNNNNNNNNNNNNNNNNNNNNNNNNNNNNNNNNNNNN
NNNNNNNNNNNNNNNNNNNNNNNNNNNNNNNNNNNNNNNNNNNNNNNNNNNNNNNNNNNN
NNNNNNNNNNNNNNNNNNNNNNNNNNNNNNNNNNNNNNNNNNNNNNNNNNNNNNNNNNNN
NNNNNNNNNNNNNNNNNNNNNNNNNNNNNNNNNNNNNNNNNNNNNNNNNNNNNNNNNNNN
NNNNNNNNNNNNNNNNNNNNNNNNNNNNNNNNNNNNNNNNNNNNNNNNNNNNNNNNNNNN
NNNNNNNNNNNNNNNNNNNNNNNNNNNNNNNNNNNNNNNNNNNNNNNNNNNNNNNNNNNN
NNNNNNNNNNNNNNNNNNNNNNNNNNNNNNNNNNNNNNNNNNNNCGGTAATTCCAGCTCC
AATAGCGTATATTAAAGTTGTTGCAGTTAAAAAGCTCGTAGTTGGATTTCGGAAAGACCC
TGTTTCCAGGGCGGCAGTTACTGTGAGAAAATCAGAGTGATTAAAGCAGGCGTTGCATGG
ATTAGCATGGAATAACAAATGGAGACCTCGGTCTTG-TTTGTTGGTTCA-AAGACTGAAG
GCG-TGGATTAATAGGGACAGTTGGGGGCA-TCGTATTCCGTTGTCAGAGGTGAAATTCT
TGGATTAACGGAAGACGAACTTATGCGAAAGCATCTGCCAAGGATGTTTTCATTAATCAA
GAACAAAAGTTCGGGGATCGAAGACGA-TAGATACCGTCGTAGTCCGAACCATAAACGAT
GCCGACTAGGGATTGGAGGATGTTCCTGTCTTCTTCAGCACCTTAGGAGAAATCAAAGTC
TTTGGGTTCTGGGGGGAGTATGGTCGCAAGGCTGAAACTTAAAGGAATTGACGGAAGGGC
ACCACCAGGAGTGGAGCCTGCGGCTTAATTTGAC-CAACACGGGGAAACTTACCAGGTCA
GGACATAGTTAGGATGGACAGATTGATAGCTCTTTC-TGATTCTATGGGTGGTGG-GCAT
GGCCGTTCTTAGTTGGTGGAGTGATTTGTCTGGTTAATTCCGTTAACGAACGAGACCTTA
ACCTGCTAAATAGTTGGACGATTCCTTCCAACTTCTTAGAGGGACTATGCGTGTT--TAA
CGCATGGAAGTTTGAGGCAATAACAGGTCTGTGATGCCCTTAGATGTCCTGGGCTGCACG
CGCGCTACACTGACGGACACAGCTAGTCCTCGACCGGAAGGTCTGGGTAATC-TCGGAGC
GTCCGTCGTGATGGGGATAGACCTTTGCAATTATCGGTCTTCAACGAGGAATTCCTTGTG
AACGCGAGTCATCAACTCGCGCTGAATACGTCCCTGCCCTTTGTACACACCGCCCGTCGC
TCCTACCGATTGGATGGTCCGGTGAAATCTTCGGATCGCTCGAAGTTGATTAAACTTTAT
CATCTAGAGGAAGGAGAAGTCGTCACAN
>FJ153675  
NNNNNNNNNNNNNNNNNNNNNNNNNNNNNNNNNNNNNNNNNNNNNNNNNNNNNNNNNNNN
NNNNNNNNNNNNNNNNNNNNNNNNNNNNNNNNNNNNNNNNNNNNNNNNNNNNNNNNNNNN
NNNNNNNNNNNNNNNNNNNNNNNNNNNNNNNNNNNNNNNNNNNNNNNNNNNNNNNNNNNN
NNNNNNNNNNNNNNNNNNNNNNNNNNNNNNNNNNNNNNNNNNNNNNNNNNNNNNNNNNNN
NNNNNNNNNNNNNNNNNNNNNNNNNNNNNNNNNNNNNNNNNNNNNNNNNNNNNNNNNNNN
NNNNNNNNNNNNNNNNNNNNNNNNNNNNNNNNNNNNNNNNNNNNNNNNNNNNNNNNNNNN
NNNNNNNNNNNNNNNNNNNNNNNNNNNNNNNNNNNNNNNNNNNNNNNNNNNNNNNNNNNN
NNNNNNNNNNNNNNNNNNNNNNNNNNNNNNNNNNNNNNNNNNNNNNNNNNNNNNNNNNNN
NNNNNNNNNNNNNNNNNNNNNNNNNNNNNNNNNNNNNNNNNNNNNNNNNNNNNNNNNNCC
AAAGGCGTATATTAAAGTTGTTGCAGTTAAAAAGCTCGTAGTTGGATTTCGGAAAGACCC
TGTTTCCAGGGCGGCAGTTACTGTGAGAAAATCAGAGTGATTAAAGCAGGCGTTGCATGG
ATTAGCATGGAATAACAAATGGAGACCTCGGTCTTG-TTTGTTGGTTCA-AAGACTGAAG
GCG-TGGATTAATAGGGACAGTTGGGGGCATTCGTATTCCGTTGTCAGAGGTGAAATTCT
TGGATTAACGGAAGACGAACTTATGCGAAAGCATCTGCCAAGGATGTTTTCATTAATCAA
GAACGAAAGTTCGGGGATCGAAGACGATTAGATACCGTCGTAGTCCGAACCATAAACGAT
GCCGACTAGGGATTGGAGGATGTTCCTGTCTTCTTCAGCACCTTAGGAGAAATCAAAGTC
TTTGGGTTCTGGGGGGAGTATGGTCGCAAGGCTGAAACTTAAAGGAATTGACGGAAGGGC
ACCACCAGGAGTGGAGCCCGCGGCTTAATTTGACCCAACACGGGGAAACTTACCAGGTCA
GGACATAGTTAGGATGGACAGATTGATAGCTCTTTCTTGATTCTATGGGTGGTGGTGCAT
GGCCGTTCTTAGTTGGTGGAGTGATTTGTCTGGTTAATTCCGTTAACGAACGAGACCTTA
ACCTGCTAAATAGTTGGACGATTCCTTCCAACTTCTTAGAGGGACTATGCGTGTT--TAA
CGCATGGAAGTTTGAGGCAATAACAGGTCTGTGATGCCCTTAGATGTCCTGGGCTGCACG
CGCGCTACACTGACGGACACAGCTAGTCCTCGACCGGAAGGTCTGGGTAATC-TCGGAGC
GTCCGTCGTGATGGGGATAGACCTTTGCAATTATCGGTCTTCAACGAGGAATTCCTTGTA
AGCGCGAGTCATCAACTCGCGCTGAATACGTCCCTGCCCTTTGTACACACCGCCCGTCGC
TCCTACCGATTGGATGGTCCGGTGAAATCTTCGGATCGCTCGAAGTTGATTAAACTTTAT
CATCTAGAGGAAGGAGAAGTCGTAACAA
>FJ153676  
NNNNNNNNNNNNNNNNNNNNNNNNNNNNNNNNNNNNNNNNNNNNNNNNNNNNNNNNNNNN
NNNNNNNNNNNNNNNNNNNNNNNNNNNNNNNNNNNNNNNNNNNNNNNNNNNNNNNNNNNN
NNNNNNNNNNNNNNNNNNNNNNNNNNNNNNNNNNNNNNNNNNNNNNNNNNNNNNNNNNNN
NNNNNNNNNNNNNNNNNNNNNNNNNNNNNNNNNNNNNNNNNNNNNNNNNNNNNNNNNNNN
NNNNNNNNNNNNNNNNNNNNNNNNNNNNNNNNNNNNNNNNNNNNNNNNNNNNNNNNNNNN
NNNNNNNNNNNNNNNNNNNNNNNNNNNNNNNNNNNNNNNNNNNNNNNNNNNNNNNNNNNN
NNNNNNNNNNNNNNNNNNNNNNNNNNNNNNNNNNNNNNNNNNNNNNNNNNNNNNNNNNNN
NNNNNNNNNNNNNNNNNNNNNNNNNNNNNNNNNNNNNNNNNNNNNNNNNNNNNNNNNNNN
NNNNNNNNNNNNNNNNNNNNNNNNNNNNNNNNNNNNNNNNNNNTCGGGAATTCCAGCTCC
AATAGCGTATATTAAAGTTGTTGCAGTTAAAAAGCTCGTAGTTGGATTTCGGAACGGCAC
AGCGTCCCAGACGGACGTTACTGTGAAAAAATCAGAGTGTTCAAAGCAGGCGTTGAATGG
ATTA-CATGGAATAACACAACCAGACCTCCGTCTTGTATTGTTGG-TTG-AAAACTGAAG
GCG-TTGATTAATAGGGACAGTTGGGGGCATTCGTATTCCGATGTCAGAGGTGAAATTCT
TGGATTCTCGGAAGACGAACTTGTGCGAAAGCATCTGCCAAGGATGTTTTCATTAATCAA
GAACGAAAGTTCGGGGATCGAAGACGATTAGATACCGTCGTAGTCCGAACCATAAACGAT
GCCGACTAGGGATTGGAGGAGGTCTTTGACTCCTTCAACACCTTGTGAGAAATCAAAGTC
TTTGGGTTCCGGGGGGAGTATGGTCGCAAGGCTGAAACTTAAAGGAATTGACGGAAGGGC
ACCACCAGGAGTGGAGCCTGCGGCTTAATTTGACTCAACACGGGGAAACTTACCAGGTCA
GGACATAGGAAGGATTGACAGATTGACAGCTCTTTCTTGATTCTATGGGTGGTGGTGCAT
GGCCGTTCTTAGTTGGTGGAGTGATTTGTCTGGTTAATTCCGATAACG-ACGAGACCTTA
ACCTGCTAAATAGTTGGCCGATTTCTCCCAACTTCTTAGAGGGACTATGCGTGTTTCTAG
CGCATGGAAGTTTGAGGCAATAACAGGTCTGTGATGCCCTTAGATGTCCTGGGCTGCACG
CGCGCTACACTGATGGAGAAAACAAGTCCTCGACCGAAAGGTCCGGGTAATCTTTGCAAC
CTCCGTCGTGATGGGGATAGACCTTTGCAATTATCGGTCTTCAACGAGGAATTCCTTGTA
AGCGCGAGTCATCAGCTCGCGTTGAATACGTCCCTGCCCTTTGTACACCCCGCCCGTCGC
TCCTACCGATTGGATGATCCGGTGAAGTCTTCGGGTCGACGGAAGTTGATTAAACTTTAT
CATCTAGGGGAAGGAGAAGTCGTAACAA
>FJ153678  
NNNNNNNNNNNNNNNNNNNNNNNNNNNNNNNNNNNNNNNNNNNNNNNNNNNNNNNNNNNN
NNNNNNNNNNNNNNNNNNNNNNNNNNNNNNNNNNNNNNNNNNNNNNNNNNNNNNNNNNNN
NNNNNNNNNNNNNNNNNNNNNNNNNNNNNNNNNNNNNNNNNNNNNNNNNNNNNNNNNNNN
NNNNNNNNNNNNNNNNNNNNNNNNNNNNNNNNNNNNNNNNNNNNNNNNNNNNNNNNNNNN
NNNNNNNNNNNNNNNNNNNNNNNNNNNNNNNNNNNNNNNNNNNNNNNNNNNNNNNNNNNN
NNNNNNNNNNNNNNNNNNNNNNNNNNNNNNNNNNNNNNNNNNNNNNNNNNNNNNNNNNNN
NNNNNNNNNNNNNNNNNNNNNNNNNNNNNNNNNNNNNNNNNNNNNNNNNNNNNNNNNNNN
NNNNNNNNNNNNNNNNNNNNNNNNNNNNNNNNNNNNNNNNNNNNNNNNNNNNNNNNNNNN
NNNNNNNNNNNNNNNNNNNNNNNNNNNNNNNNNNNNNNNNNNNTCGGTAATTCCAGCTCC
AATAGCGTATATTAAAGTTGTTGCAGTTAAAAAGCTCGTAGTTGGATTTCGGAACGGCAC
AGCGTCCCAGACTGACGTTACTGTGAAAAAATCAGAGTGTTCAAAGCAGGCGTTGAATGG
ATTAGCATGGAATAACACAACCAGACCTCGGTCTTGTATTGTTGGTTTG-AAGACTGAAG
GCGCTTGATTAATAGGGACAGTTGGGGGCATTCGTATTCCGATGTCAGAGGTGAAATTCT
TGGATTCTCGGAAGACGAACTTGTGCGAAAGCATCTGCCAAGGATGTTTTCATTAATCAA
GAACGAAAGTTCGGGGATCGAAGACGATTAGATACCGTCGTAGTCCGAACCATAAACGAT
GCCGACTAGGGATTGGAGGAGGTCTTTGACTCCTTCAGCACCTTGTGAGAAATCAAAGTC
TTTGGGTTCCGGGGGGAGTATGGTCGCAAGGCTGGAACTTAAAGGAATTGACGGAAGGGC
ACCACCAGGAGTGGAGCCTGCGGCTTAATTTGACTCAACACGGGGAAACTTACCAGGTCA
GGACATAGGAAGGATTGACAGATTGACAGCTCTTTCTTGATTCTATGGGTGGTGGTGCAT
GGCCGTTCTTAGTTGGTGGAGTGATTTGTCTGGTTAATTCCGATAACGAACGAGACCTTA
ACCTGCTAAATAGTTGGCCGATTTCTCCCAACTTCTTAGAGGGACTATGCGTGTTTCTAG
CGCATGGAAGTTTGAGGCAATAACAGGTCTGTGATGCCCTTAGATGTCCTGGGCTGCACG
CGCGCTACACTGACGGAGAAAACAAGTCCTCGACCGAAAGGTCCGGGTAATCTTTGCAAC
CTCCGTCGTGATGGGGATAGACCTTTGCAATTATCGGTCTTCAACGAGGAATTCCTTGTA
AGAGCGAGTCATCAGCTCGCGTTGAATACGTCCCTGCCCTTTGTACACACCGCCCGTCGC
TCCTACCGATTGGATGATCCGGTGAAGTCTTCGGACAGACGGAAGTTGATTAAACTTTAT
CATATAGAGGAAGGAGAAGTGGAAACAA
>FJ153679  
NNNNNNNNNNNNNNNNNNNNNNNNNNNNNNNNNNNNNNNNNNNNNNNNNNNNNNNNNNNN
NNNNNNNNNNNNNNNNNNNNNNNNNNNNNNNNNNNNNNNNNNNNNNNNNNNNNNNNNNNN
NNNNNNNNNNNNNNNNNNNNNNNNNNNNNNNNNNNNNNNNNNNNNNNNNNNNNNNNNNNN
NNNNNNNNNNNNNNNNNNNNNNNNNNNNNNNNNNNNNNNNNNNNNNNNNNNNNNNNNNNN
NNNNNNNNNNNNNNNNNNNNNNNNNNNNNNNNNNNNNNNNNNNNNNNNNNNNNNNNNNNN
NNNNNNNNNNNNNNNNNNNNNNNNNNNNNNNNNNNNNNNNNNNNNNNNNNNNNNNNNNNN
NNNNNNNNNNNNNNNNNNNNNNNNNNNNNNNNNNNNNNNNNNNNNNNNNNNNNNNNNNNN
NNNNNNNNNNNNNNNNNNNNNNNNNNNNNNNNNNNNNNNNNNNNNNNNNNNNNNNNNNNN
NNNNNNNNNNNNNNNNNNNNNNNNNNNNNNNNNNNNNNNNNNNNCGGTAATTCCAGCTCC
AATAGCGTATATTAAAGTTGTTGCAGTTAAAAAGCTCGTAGTTGGATTTCGGAACGGCAC
AGCGTCCCAGACTGACGTTACTGTGAAAAAATCAGAGTGTTCAAAGCAGGCGTTGAATGG
ATTAGCATGGAATAACACAACCAGACCTCGGTCTTGTATTGTTGGTTTG-AAGACTGAAG
GCGCTTGATTAATAGGGACAGTTGGGGGCATTCGTATTCCGATGTCAGAGGTGAAATTCT
TGGATTCTCGGAAGACGAACTTGTGCGAAAGCATCTGCCAAGGATGTTTTCATTAATCAA
GAACGAAAGTTCGAGGATCGAAGACGATTAGATACCGTCGTAGTCCGAACCATAAACGAT
GCCGACTAGGGATTGGAGGAGGTCTTTGACTCCTTCAGCACCTTGTGAGAAATCAAAGTC
TTTGGGTTCCGGGGGGAGTATGGTCGCAAGGCTGAAACTTAAAGGAATTGACGGAAGGGC
ACCACCAGGAGTGGAGCCTGCGGCTTAATTTGACTCAACACGGGGAAACTTACCAGGTCA
GGACATAGGAAGGATTGACAGATTGACAGCTCTTTCTTGATTCTATGGGTGGTGGTGCAT
GGCCGTTCTTAGTTGGTGGAGTGATTTGTCTGGTTAATTCCGATAACGAACGAGACCTTA
ACCTGCTAAATAGTTGGCCGATTTCTCCCAACTTCTTAGAGGGACTATGCGTGTTTCTAG
CGCATGGAAGTTTGAGGCAATAACAGGTCTGTGATGCCCTTAGATGTCCTGGGCTGCACG
CGCGCTACACTGACGGAGAAAACAAGTCCTCGACCGAAAGGTCCGGGTAATCTTTGCAAC
CTCCGTCGTGATGGGGATAGACCTTTGCAATTATCGGTCTTCAACGAGGAATTCCTTGTA
AGCGCGAGTCATCAGCTCGCGTTGAATACGTCCCTGCCCTTTGTACACACCGCCCGTCGC
TCCTACCGATTGGATGATCCGGTGAAGTCTTCGGATCGACGGAAGTTGATTAAACTTTAT
CATCTAGAGGAAGGAGAAGTCGTAACAA
>FJ153681  
NNNNNNNNNNNNNNNNNNNNNNNNNNNNNNNNNNNNNNNNNNNNNNNNNNNNNNNNNNNN
NNNNNNNNNNNNNNNNNNNNNNNNNNNNNNNNNNNNNNNNNNNNNNNNNNNNNNNNNNNN
NNNNNNNNNNNNNNNNNNNNNNNNNNNNNNNNNNNNNNNNNNNNNNNNNNNNNNNNNNNN
NNNNNNNNNNNNNNNNNNNNNNNNNNNNNNNNNNNNNNNNNNNNNNNNNNNNNNNNNNNN
NNNNNNNNNNNNNNNNNNNNNNNNNNNNNNNNNNNNNNNNNNNNNNNNNNNNNNNNNNNN
NNNNNNNNNNNNNNNNNNNNNNNNNNNNNNNNNNNNNNNNNNNNNNNNNNNNNNNNNNNN
NNNNNNNNNNNNNNNNNNNNNNNNNNNNNNNNNNNNNNNNNNNNNNNNNNNNNNNNNNNN
NNNNNNNNNNNNNNNNNNNNNNNNNNNNNNNNNNNNNNNNNNNNNNNNNNNNNNNNNNNN
NNNNNNNNNNNNNNNNNNNNNNNNNNNNNNNNNNNNNNNNNNNNNNNNNNNNNNNNNNNN
NNNNNNNTATTTAAAAGAGTGTGCAGTTAAAAAGCTCGTAGTTGGATTTCGGAACGGCAC
AGCGTCCCAGACTGACGTTACTGTGAAAAAATCAGAGTGTTCAAAGCAGGCGTTGAATGG
ATTAGCATGGAATAACACAACCAGACCTCGGTCTTGTATTGTTGGTTTG-AAGACTGAAG
GCGCTTGATTAATAGGGACAGTTGGGGGCATTCGTATTCCGATGTCAGAGGTGAAGTTCT
TGGATTCTCGGAAGACGAACTTGTGCGAAAGCATCTGCCAAGGATGTTTTCATTAATCAA
GAACGAAAGTTCGGGGGTCGAAGACGATTAGATACCGTCGTAGTCCGAACCATAAACGAT
GCCGACTAGGGATTGAAGGAGGTCTTTGACTCCTTCAGCACCTTGTGAGAAATCAAAGTC
TTTGGGTTCCGGGGGGAGTATGGTCGCAAGGCTGAAACTTAAAGGAATTGACGGAAGGGC
ACCACCAGGAGTGGAGCCTGCGGCTTAATTTGACTCAACACGGGGAAACTTACCAGGTCA
GGACATAGGAAGGATTGACAGATTGACAGCTCTTTCTTGATTCTATGGGTGGTGGTGCAT
GGCCGTTCTTAGTTGGTGGAGTGATTTGTCTGGTTAATTCCGATAACGAACGAGACCTTA
ACCTGCTAAATAGTTGGCCGATTTCTCCCAACTTCTTAGAGGGACTATGCGTGTTTCTAG
CGCATGGAAGTTTGAGGCAATAACAGGTCTGTGATGCCCTTAGATGTCCTGGGCTGCACG
CGCGCTACACTGACGGAGAAAACAAGTCCTCGACCGAAAGGTCCGGGTAATCTTTGCAAC
CTCCGTCGTGATGGGGATAGACCTTTGCAATTATCGGTCTTCAACGAGGAATTCCTTGTA
AGCGCGAGTCATCAGCTCGCGTTGAATACGTCCCTGCCCTTTGTACACACCGCCCGTCGC
TCCTACCGATTGGATGATCCGGTGAAGTCTTCGGATCGACGGAAGTTGATTAAACTTTAT
CATCTAGAGGAAGGAGAAGTCGTAACAA
>FJ153683  
NNNNNNNNNNNNNNNNNNNNNNNNNNNNNNNNNNNNNNNNNNNNNNNNNNNNNNNNNNNN
NNNNNNNNNNNNNNNNNNNNNNNNNNNNNNNNNNNNNNNNNNNNNNNNNNNNNNNNNNNN
NNNNNNNNNNNNNNNNNNNNNNNNNNNNNNNNNNNNNNNNNNNNNNNNNNNNNNNNNNNN
NNNNNNNNNNNNNNNNNNNNNNNNNNNNNNNNNNNNNNNNNNNNNNNNNNNNNNNNNNNN
NNNNNNNNNNNNNNNNNNNNNNNNNNNNNNNNNNNNNNNNNNNNNNNNNNNNNNNNNNNN
NNNNNNNNNNNNNNNNNNNNNNNNNNNNNNNNNNNNNNNNNNNNNNNNNNNNNNNNNNNN
NNNNNNNNNNNNNNNNNNNNNNNNNNNNNNNNNNNNNNNNNNNNNNNNNNNNNNNNNNNN
NNNNNNNNNNNNNNNNNNNNNNNNNNNNNNNNNNNNNNNNNNNNNNNNNNNNNNNNNNNN
NNNNNNNNNNNNNNNNNNNNNNNNNNNNNNNNNNNNNNNNNNNNNNNNNNNNNNNNNNNN
NNNNNNNNNNNNNNNNNNNNNNNNNNNNNNNNNNNNNNNNNNNNNNNNNNNNNNNGGCAC
AGCGTCCCAGACGGACGTTACTGTGAAAAAATCAGAGTGTTCAAAGCA-GCGTTGAATGG
ATTAGCATGGAATAACACAACCAGACCTCGGTCTTGTATTGTTGGTTTG-AAGACTGAAG
GCGCTTGATTAATAGGGACAGTTGGGGGCATTCGTATTCCGATGTCAGAGGTGAAATTCT
TGGATTCTCGGAAGACGAACTTGTGCGAAAGCATCTGCCAAGGATGTTTTCATTAATCAA
GAACGAAAGTTCGGGGATCGAAGACGATTAGATACCGTCGTAGTCCGAACCATAAACGAT
GCCGACTAGGGATTGGAGGAGGTCTTTGACTCCTTCAGCACCTTGTGAGAAATCAAAGTC
TTTGGGTTCCGGGGGGAGTATGGTCGCAAGGCTGAAACTTAAAGGAATTGACGGAAGGGC
ACCACCAGGAGTGGAGCCTGCGGCTTAATTTGACTCAACACGGGGAAACTTACCAGGTCA
GGACATAGGAAGGATTGACAGATTGACAGCTCTTTCTTGATTCTATGGGTGGTGGTGCAT
GGCCGTTCTTAGTTGGTGGAGTGATTTGTCTGGTTAATTCCGATAACGAACGAGACCTTA
ACCTGCTAAATAGTTGGCCGATTTCTCCCAACTTCTTAGAGGGACTATGCGTGTTTCTAG
CGCATGGAAGTTTGAGGCAATAACAGGTCTGTGATGCCCTTAGATGTCCTGGGCTGCACG
CGCGCTACACTGACGGAGAAAACAAGTCCTCGACCGAAAGGTCCGAGTAATCTTTGCAAC
CTCCGTCGTGATGGGGATAGACCTTTGCAATTATCGGTCTTCAACGAGGAATTCCTTGTA
AGCGCGAGTCATCAGCGCGCGTTGAATACGTCCCTGCCCTTTGTACACACCGCCCGTCGC
TCCTACCGATTGGATGATCCGGTGAAGTCTTCGGGTCGACGGANNNNNNNNNNNNNNNNN
NNNNNNNNNNNNNNNNNNNNNNNNNNNN
>FJ153684  
NNNNNNNNNNNNNNNNNNNNNNNNNNNNNNNNNNNNNNNNNNNNNNNNNNNNNNNNNNNN
NNNNNNNNNNNNNNNNNNNNNNNNNNNNNNNNNNNNNNNNNNNNNNNNNNNNNNNNNNNN
NNNNNNNNNNNNNNNNNNNNNNNNNNNNNNNNNNNNNNNNNNNNNNNNNNNNNNNNNNNN
NNNNNNNNNNNNNNNNNNNNNNNNNNNNNNNNNNNNNNNNNNNNNNNNNNNNNNNNNNNN
NNNNNNNNNNNNNNNNNNNNNNNNNNNNNNNNNNNNNNNNNNNNNNNNNNNNNNNNNNNN
NNNNNNNNNNNNNNNNNNNNNNNNNNNNNNNNNNNNNNNNNNNNNNNNNNNNNNNNNNNN
NNNNNNNNNNNNNNNNNNNNNNNNNNNNNNNNNNNNNNNNNNNNNNNNNNNNNNNNNNNN
NNNNNNNNNNNNNNNNNNNNNNNNNNNNNNNNNNNNNNNNNNNNNNNNNNNNNNNNNNNN
NNNNNNNNNNNNNNNNNNNNNNNNNNNNNNNNNNNNNNNNNNNNCGGTAATTCCAGCTCC
AATAGCGTATATTAAAGTTGTTGCAGTTAAAAAGCTCGTAGTTGGATTTCGGAACGGCAC
AGCGTCCCAGACTGACGTTACTGTGAAAAAATCAGAGTGTTCAAAGCAGGCGTTGAATGG
ATTAGCATGGAATAACACGACCAGACCTCGGTCTTGTATTGTTGGTTTG-AAGACTGAAG
GCGCTTGATTAATAGGGACAGTTGGGGGCATTCGTATTCCGATGTCAGAGGTGAAATTCT
TGGATTCTCGGAAGACGAACTTGTGCGAAAGCATCTGCCAAGGATGTTTTCATTAATCAA
GAACGAAAGTTCGGGGATCGAAGACGATTAGATACCGTCGTAGTCCGAACCATAAACGAT
GCCGACTAGGGATTGGAGGAGGTCTTTGACTCCTTCAGCACCTTGTGAGAAATCAAAGTC
TTTGGGTTCCGGGGGGAGTATGGTCGCAAGGCTGAAACTTAAAGGAATTGACGGAAGGGC
ACCACCAGGAGTGGAGCCTGCGGCTTAATTTGACTCAACACGGGGAAACTTACCAGGTCA
GGACATAGGAAGGATTGACAGATTGACAGCTCTTTCTTGATTCTATGGGTGGTGGTGCAT
GGCCGTTCTTAGTTGGTGGAGTGATTTGTCTGGTTAATTCCGATAACGAACGAGACCTTA
ACCTGCTAAATAGTTGGCCGATTTCTCCCAACTTCTTAGAGGGACTATGCGTGTTTCTAG
CGCATGGAAGTTTGAGGCAATAACAGGTCTGTGATGCCCTTAGATGTCCTGGGCTGCACG
CGCGCTACACTGACGGAGAAAACAAGTCCTCGACCGAAAGGTCCGGGTAATCTTTGCAAC
CTCCGTCGTGATGGGGATAGACCTTTGCAATTATCGGTCTTCAACGAGGAATTCCTTGTA
AGCGCGAGTCATCAGCTCGCGTTGAATACGTCCCTGCCCTTTGTACACACCGCCCGTCGC
TCCTACCGATTGGATGATCCGGTGAAGTCTTCGGATCGACGGAAGTTGATTAAACTTTAT
CATCTAGAGGAAGGAGAAGTCGTAACAA
>FJ153685  
NNNNNNNNNNNNNNNNNNNNNNNNNNNNNNNNNNNNNNNNNNNNNNNNNNNNNNNNNNNN
NNNNNNNNNNNNNNNNNNNNNNNNNNNNNNNNNNNNNNNNNNNNNNNNNNNNNNNNNNNN
NNNNNNNNNNNNNNNNNNNNNNNNNNNNNNNNNNNNNNNNNNNNNNNNNNNNNNNNNNNN
NNNNNNNNNNNNNNNNNNNNNNNNNNNNNNNNNNNNNNNNNNNNNNNNNNNNNNNNNNNN
NNNNNNNNNNNNNNNNNNNNNNNNNNNNNNNNNNNNNNNNNNNNNNNNNNNNNNNNNNNN
NNNNNNNNNNNNNNNNNNNNNNNNNNNNNNNNNNNNNNNNNNNNNNNNNNNNNNNNNNNN
NNNNNNNNNNNNNNNNNNNNNNNNNNNNNNNNNNNNNNNNNNNNNNNNNNNNNNNNNNNN
NNNNNNNNNNNNNNNNNNNNNNNNNNNNNNNNNNNNNNNNNNNNNNNNNNNNNNNNNNNN
NNNNNNNNNNNNNNNNNNNNNNNNNNNNNNNNNNNNNNNNNNNNCGGTAATTCCAGCTCC
AATAGCGTATATTAAAGTTGTTGCAGTTAAAAAGCTCGTAGTTGGATTTCGGAAAGACCC
TGTTTCCAGGGCGGCAGTTACTGTGAGAAAATCAGAGTGATTAAAGCAGGCGTTGCATGG
ATTAGCATGGAATAACAAATGGAGACCTCGGTCTTG-TTTGTTGGTTCA-AAGACTGAAG
GCG-TGGATTAATAGGGACAGTTGGGGGCATTCGTATTCCGTTGTCAGAGGTGAAATTCT
TGGATTAACGGAAGACGAACTTATGCGAAAGCATCTGCCAAGGATGTTTTCATTAATCAA
GAACGAAAGTTCGGGGATCGAAGACGATTAGATACCGTCGTAGTCCGAACCATAAACGAT
GCCGACTAGGGATTGGAGGATGTTCCTGTCTTCTTCAGCACCTTAGGAGAAATCAAAGTC
TTTGGGTTCTGGGGGGAGTATGGTCGCAAGGCTGAAACTTAAAGGAATTGACGGAAGGGC
ACCACCAGGAGTGGAGCCTGCGGCTTAATTTGACTCAACACGGGGAAACTTACCAGGTCA
GGACATAGTTAGGATGGACAGATTGATAGCTCTTTCTTGATTCTATGGGTGGTGGTGCAT
GGCCGTTCTTAGTTGGTGGAGTGATTTGTCTGGTTAATTCCGTTAACGAACGAGACCTTA
ACCTGCTAAATAGTTGGACGATTCCTTCCAACTTCTTAGAGGGACTATGCGTGTT--TAA
CGCATGGAAGTTTGAGGCAATAACAGGTCTGTGATGCCCTTAGATGTCCTGGGCTGCACG
CGCGCTACACTGACGGACACAGCTAGTCCTCGACCGGAAGGTCTGGGTAATC-TCGGAGC
GTCCGTCGTGATGGGGATAGACCTTTGCAATTATCGGTCTTCAACGAGGAATTCCTTGTA
AGCGCGAGTCATCAACTCGCGCTGAATACGTCCCTGCCCTTTGTACACACCGCCCGTCGC
TCCTACCGATTGGATGGTCCGGTGAAATCTTCGGATCGCTCGAAGTTGATTAAACTTTAT
CATCTAGAGGAAGGAGAAGTCGTAACAA
>FJ153686  
NNNNNNNNNNNNNNNNNNNNNNNNNNNNNNNNNNNNNNNNNNNNNNNNNNNNNNNNNNNN
NNNNNNNNNNNNNNNNNNNNNNNNNNNNNNNNNNNNNNNNNNNNNNNNNNNNNNNNNNNN
NNNNNNNNNNNNNNNNNNNNNNNNNNNNNNNNNNNNNNNNNNNNNNNNNNNNNNNNNNNN
NNNNNNNNNNNNNNNNNNNNNNNNNNNNNNNNNNNNNNNNNNNNNNNNNNNNNNNNNNNN
NNNNNNNNNNNNNNNNNNNNNNNNNNNNNNNNNNNNNNNNNNNNNNNNNNNNNNNNNNNN
NNNNNNNNNNNNNNNNNNNNNNNNNNNNNNNNNNNNNNNNNNNNNNNNNNNNNNNNNNNN
NNNNNNNNNNNNNNNNNNNNNNNNNNNNNNNNNNNNNNNNNNNNNNNNNNNNNNNNNNNN
NNNNNNNNNNNNNNNNNNNNNNNNNNNNNNNNNNNNNNNNNNNNNNNNNNNNNNNNNNNN
NNNNNNNNNNNNNNNNNNNNNNNNNNNNNNNNNNNNNNNNNNNTCGGTAATTCCTGCTCC
AATAGCGTATATTAAAGTTGTTGCAGTTAAAAAGCTCGTAGTTGGATTTCGGAACGGCAC
AGCGTCCCAGACTGACGTTACTGTGAAAAAATCAAAGTGTTCAAAGCAGGCGTTGAATGG
ATTAGCATGGAATAACACAACCAGACCTCGGTCTTGTATTGTTGGTTTG-AAGACTGAAG
GCGCTTGATTAATAGGGACAGTTGGGGGCATTCGTATTCCGATGTCAGAGGTGAAATTCT
TGGATTCTCGGAAGACGAACTTGTGCGAAAGCATCTGCCAAGGATGTTTTCATTAATCAA
GAACGAAAGTTCGGGGATCGAAGACGATTAGATACCGTCGTAGTCCGAACCATAAACGAT
GCCGACTAGGGATTGGAGGAGGTCTTTGGCTCCTTCAGCACCTTGTGAGAAATCAAAGTC
TTTGGGTTCCGGGGGGAGTATGGTCGCAAGGCTGAAACTTAAAGGAATTGACGGAAGGGC
ACCACCAGGAGTGGAGCCTGCGGCTTAATTTGACTCAACACGGGGAAACTTACCAGGTCA
GGACATAGGAGGGATTGACAGATTGACAGCTCTTTCTTGATTCTATGGGTGGTGGTGCAT
GGCCGTTCTTAGTTGGTGGAGTGATTTGTCTGGTTAATTCCGATAACGAACGAGACCTTA
ACCTGCTAAATAGTTGGCCGATTTCTCCCAACTTCTTAGAGGGACTATGCGTGTTTCTAG
CGCATGGAAGTTTGAGGCAATAACAGGTCTGTGATGCCCTTAGATGTCCTGGGCTGCACG
CGCGCTACACTGACGGAGAAAACAAGTCCTCGACCGAAAGGTCCGGGTAATCTTTGCAAC
CTCCGTCGTGATGGGGATAGACCTTTGCAATTATCGGTCTTCAACGAGGAATTCCTTGTA
AGCGCGAGTCATCAGCTCGCGTTGAATACGTCCCTGCCCTTTGTACACACCGCCCGTCGC
TCCTACCGATTGGATGATCCGGTGAAGTCTTCGGATCGACGGAAGTTGATTAAACTTTAT
CATCTAGAGGAAGGAGAAGTCGTAACAA
>FJ153688  
NNNNNNNNNNNNNNNNNNNNNNNNNNNNNNNNNNNNNNNNNNNNNNNNNNNNNNNNNNNN
NNNNNNNNNNNNNNNNNNNNNNNNNNNNNNNNNNNNNNNNNNNNNNNNNNNNNNNNNNNN
NNNNNNNNNNNNNNNNNNNNNNNNNNNNNNNNNNNNNNNNNNNNNNNNNNNNNNNNNNNN
NNNNNNNNNNNNNNNNNNNNNNNNNNNNNNNNNNNNNNNNNNNNNNNNNNNNNNNNNNNN
NNNNNNNNNNNNNNNNNNNNNNNNNNNNNNNNNNNNNNNNNNNNNNNNNNNNNNNNNNNN
NNNNNNNNNNNNNNNNNNNNNNNNNNNNNNNNNNNNNNNNNNNNNNNNNNNNNNNNNNNN
NNNNNNNNNNNNNNNNNNNNNNNNNNNNNNNNNNNNNNNNNNNNNNNNNNNNNNNNNNNN
NNNNNNNNNNNNNNNNNNNNNNNNNNNNNNNNNNNNNNNNNNNNNNNNNNNNNNNNNNNN
NNNNNNNNNNNNNNNNNNNNNNNNNNNNNNNNNNNNNNNNNNNNCGGTAATTCCAGCTCC
AATAGCGTATATTAAAGTTGTTGCAGTT-AAAAGCTCGTGGTTGGATTTCGGAAAGACCC
TGTTTCCAGGGCGGCAGTTACTGTGAGAAAATCAGAGTGATTAAAGCAGGCGTTGCATGG
ATTAGCATGGAATAACAAATGGAGACCTCGGTCTTG-TTTGTTGGTTCA-AAGACTGAAG
GCG-TGGATTAATAGGGACAGTTGGGGGCATTCGTATTCCGTTGTCAGAGGTGAAATTCC
TGGATTAACGGAAGACGAACTTATGCGAAAGCATCTGCCAAGGATGTTTTCATTAATCAA
GAACGAAAGTTCGGGGATCGAAGACGATTAGATACCGTCGTAGTCCGAACCATAAACGAT
GCCGACTAGGGATTGGAGGATGTTCCTGTCTTCTTCAGCACCTTAGGAGAAATCAAAGTC
TTTGGGTTCTGGGGGGAGTATGGTCGCAAGGCTGAAACTTAAAGGAATTGACGGAAGGGC
ACCACCAGGAGTGGAGCCTGCGGCTTAATTTGACTCAACACGGGGAAACTTACCAGGTCA
GGACATAGTTAGGATGGACAGATTGATAGCTCTTTCTTGATTCTATGGGTGGTGGTGCAT
GGCCGTTCTTAGTTGGTGGAGTGATTTGTCTGGTTAATTCCGTTAACGAACGAGACCTTA
ACCTGCTAAATAGTTGGACGATTCCTTCCAACTTCTTAGAGGGACTATGCGTGTT--TAA
CGCATGGAAGTTTGAGGCAATAACAGGTCTGTGATGCCCTTAGATGTCCTGGGCTGCACG
CGCGCTACACTGACGGACACAGCTAGTCCTCGACCGGAAGGTCTGGGTAATC-TCGGAGC
GTCCGTCGTGATGGGGATAGACCTTTGCAATTATCGGTCTTCAACGAGGAATTCCTTGTA
AGCGCGAGTCATCAACTCGCGCTGAATACGTCCCTGCCCTTTGTACACACCGCCCGTCGC
TCCTACCGATTGGATGGTCCGGTGAAATCTTCGGATCGCTCGAAGTTGATTAAACTTTAT
CATCTAGAGGAAGGAGAAGTCGTAACAA
>FJ153717  
NNNNNNNNNNNNNNNNNNNNNNNNNNNNNNNNNNNNNNNNNNNNNNNNNNNNNNNNNNNN
NNNNNNNNNNNNNNNNNNNNNNNNNNNNNNNNNNNNNNNNNNNNNNNNNNNNNNNNNNNN
NNNNNNNNNNNNNNNNNNNNNNNNNNNNNNNNNNNNNNNNNNNNNNNNNNNNNNNNNNNN
NNNNNNNNNNNNNNNNNNNNNNNNNNNNNNNNNNNNNNNNNNNNNNNNNNNNNNNNNNNN
NNNNNNNNNNNNNNNNNNNNNNNNNNNNNNNNNNNNNNNNNNNNNNNNNNNNNNNNNNNN
NNNNNNNNNNNNNNNNNNNNNNNNNNNNNNNNNNNNNNNNNNNNNNNNNNNNNNNNNNNN
NNNNNNNNNNNNNNNNNNNNNNNNNNNNNNNNNNNNNNNNNNNNNNNNNNNNNNNNNNNN
NNNNNNNNNNNNNNNNNNNNNNNNNNNNNNNNNNNNNNNNNNNNNNNNNNNNNNNNNNNN
NNNNNNNNNNNNNNNNNNNNNNNNNNNNNNNNNNNNNNNNNNNTCGGTAATTCCAGCTCC
AATAGCGTATATTAAAGTTGTTGCAGTTAAAAAGCTCGTAGTTGGATTTCGGAACGGCAC
AGCGTCCCAGACGGACGTTACTGTGAAAAAATCAGAGTGTTCAAAGCAGGCGTTGAATGG
ATTAGCATGGAATAACACAACCAGACCTCGGTCTTGTATTGTTGGTTTG-AAGACTGAAG
GCGCTTGATTAATAGGGACAGTTGGGGGCATTCGTATTCCGATGTCAGAGGTGAAATTCT
TGGATTCTCGGAAGACGAACTTGTGCGAAAGCATCTGCCAAGGATGTTTTCATTAATCAA
GAACGAAAGTTCGGGGATCGAAGACGATTAGATACCGTCGTAGTCCGAACCATAAACGAT
GCCGACTAGGGATTGGAGGAGGTCTTTGACTCCTTCAGCACCTCGTGAGAAATCAAAGTC
TTTGGGTTCCGGGGGGAGTATGGTCGCAAGGCTGAAACTTAAAGGAATTGACGGAAGGGC
ACCACCAGGAGTGGAGCCTGCGGCTTAATTTGACTCAACACGGGGAAACTTACCAGGCCA
GGACATAGGAAGGATTGACAGATTGACAGCTCTTTCTTGATTCTATGGGTGGTGGTGCAT
GGCCGTTCTTAGTTGGTGGAGTGATTTGTCTGGTTAATTCCGATAACGAACGAGACCTTA
ACCTGCTAAATAGTTGGCCGATTTCTCCCAACTTCTTAGAGGGACTATGCGTGTTTCTAG
CGCATGGAAGTTTGAGGCAATAACAGGTCTGTGATGCCCTTAGATGTCCTGGGCTGCACG
CGCGCTACACTGACGGAGAAAACAAGTCCTCGACCGAAAGGTCCGGGTAATCTTTGCAAC
CTCCGTCGTGATGGGGATAGACCTTTGCAATTATCGGTCTTCAACGAGGAATTCCTTGTA
AGCGCGAGTCATCAGCTCGCGTTGAATACGTCCCTGCCCTTTGTACACACCGCCCGTCGC
TCCTACCGATTGGATGATCCGGTGAAGTCTTCGGATCGACGGAAGTTGATTAAACTTTAT
CATCTAGAGGAAGGAGAAGTCGTAACAA
>FJ153725  
NNNNNNNNNNNNNNNNNNNNNNNNNNNNNNNNNNNNNNNNNNNNNNNNNNNNNNNNNNNN
NNNNNNNNNNNNNNNNNNNNNNNNNNNNNNNNNNNNNNNNNNNNNNNNNNNNNNNNNNNN
NNNNNNNNNNNNNNNNNNNNNNNNNNNNNNNNNNNNNNNNNNNNNNNNNNNNNNNNNNNN
NNNNNNNNNNNNNNNNNNNNNNNNNNNNNNNNNNNNNNNNNNNNNNNNNNNNNNNNNNNN
NNNNNNNNNNNNNNNNNNNNNNNNNNNNNNNNNNNNNNNNNNNNNNNNNNNNNNNNNNNN
NNNNNNNNNNNNNNNNNNNNNNNNNNNNNNNNNNNNNNNNNNNNNNNNNNNNNNNNNNNN
NNNNNNNNNNNNNNNNNNNNNNNNNNNNNNNNNNNNNNNNNNNNNNNNNNNNNNNNNNNN
NNNNNNNNNNNNNNNNNNNNNNNNNNNNNNNNNNNNNNNNNNNNNNNNNNNNNNNNNNNN
NNNNNNNNNNNNNNNNNNNNNNNNNNNNNNNNNNNNNNNNNNNNCGGTAATTCCAGCTCC
AATAGCGTATATTAAAGTTGTTGCAGTTAAAAAGCTCGTAGTTGGATTTCGGAAAGACCC
TGTTTCCAGGGCGGCAGTTACTGTGAGAAAATCAGAGTGATTAAAGCAGGCGTTGCATGG
ATTAGCATGGAATAACAAATGGAGACCTCGGTCTTG-TTTGTTGGTTCA-AAGACTGAAG
GCG-TGGATTAATAAGGACAGTTGGGGGCATTCGTATTCCGTTGTCAGAGGTGAAATTCT
TGGATTAACGGAAGACGAACTTATGCGAAAGCATCTGCCAAGGATGTTTTCATTAATCAA
GAACGAAAGTTCGGGGATCGAAGACGATTAGATACCGTCGTAGTCCGAACCATAAACGAT
GCCGACTAGGGATTGGAGGATGTTCCTGTCTTCTTCAGCACCTTAGGAGAAATCAAAGTC
TTTGGGTTCTGGGGGGGGTATGGTCGCAAGGCTGAAACTTAAAGGAATTGACGGAAGGGC
ACCACCAGGAGTGGAGCCTGCGGCTTAATTTGACTCAACACGGGGAAACTTACCAGGTCA
GGACATAGTTAGGATGGACAGATTGATAGCTCTTTCTTGATTCTATGGGTGGTGGTGCAT
GGCCGTTCTTAGTTGGTGGAGTGATTTGTCTGGTTAATTCCGTTAACGAACGAGACCTTA
ACCTGCTAAATAGTTGGACGATTCCTTCCAACTTCTTAGAGGGACTATGCGTGTT--TAA
CGCATGGAAGTTTGAGGCAATAACAGGTCTGTGATGCCCTTAGATGTCCTGGGCTGCACG
CGCGCTACACTGACGGACACAGCTAGTCCTCGACCGGAAGGTCTGGGTAATC-TCGGAGC
GTCCGTCGTGATGGGGATAGACCTTTGCAATTATCGGTCTTCAACGAGGAATTCCTTGTA
AGCGCGAGTCATCAACTCGCGCTGAATACGTCCCTGCCCTTTGTACACACCGCCCGTCGC
TCCTACCGATTGGATGGTCCGGTGAAATCTTCGGATCGCTCGAAGTTGATTAAACTTTAT
CATCTAGAGGAAGGAGAAGTCGTAACAA
>FJ153727  
NNNNNNNNNNNNNNNNNNNNNNNNNNNNNNNNNNNNNNNNNNNNNNNNNNNNNNNNNNNN
NNNNNNNNNNNNNNNNNNNNNNNNNNNNNNNNNNNNNNNNNNNNNNNNNNNNNNNNNNNN
NNNNNNNNNNNNNNNNNNNNNNNNNNNNNNNNNNNNNNNNNNNNNNNNNNNNNNNNNNNN
NNNNNNNNNNNNNNNNNNNNNNNNNNNNNNNNNNNNNNNNNNNNNNNNNNNNNNNNNNNN
NNNNNNNNNNNNNNNNNNNNNNNNNNNNNNNNNNNNNNNNNNNNNNNNNNNNNNNNNNNN
NNNNNNNNNNNNNNNNNNNNNNNNNNNNNNNNNNNNNNNNNNNNNNNNNNNNNNNNNNNN
NNNNNNNNNNNNNNNNNNNNNNNNNNNNNNNNNNNNNNNNNNNNNNNNNNNNNNNNNNNN
NNNNNNNNNNNNNNNNNNNNNNNNNNNNNNNNNNNNNNNNNNNNNNNNNNNNNNNNNNNN
NNNNNNNNNNNNNNNNNNNNNNNNNNNNNNNNNNNNNNNNNNNNCGGTAATTCCAGCTCC
AATAGCGTATATTAAAGTTGTTGCAGTTAAAAAGCTCGTAGTTGGATTTCGGAAAGACCC
TGTTTCCAGGGCGGCAGTTACTGTGAGAAAATCAGAGTGATTAAAGCAGGCGTTGCATGG
ATTAGCATGGAATAACAAATGGAGACCTCGGTCTTG-TTTGTTGGTTCA-AAGACTGAAG
GCG-TGGATTAATAGGGACAGTTGGGGGCATTCGTATTCCGTTGTCGGAGGTGAAATTCT
TGGATTAACGGAAGACGAACTTATGCGAAAGCATCTGCCAAGGATGTTTTCATTAATCAA
GAACGAAAGTTCGGGGATCGAAGACGATTAGATACCGTCGTAGTCCGAACCATAAACGAT
GCCGACTAGGGATTGGAGGATGTTCCTGTCTTCTTCAGCACCTTAGGAGAAATCAAAGTC
TTTGGGTTCTGGGGGGAGTATGGTCGCAAGGCTGAAACTTAAAGGAATTGACGGAAGGGC
ACCACCAGGAGTGGAGCCTGCGGCTTAATTTGACTCAACACGGGGAAACTTACCAGGTCA
GGACATAGTTAGGATGGACAGATTGATAGCTCTTTCTTGATTCTATGGGTGGTGGTGCAT
GGCCGTTCTTAGTTGGTGGAGTGATTTGTCTGGTTAATTCCGTTAACGAACGAGACCTTA
ACCTGCTAAATAGTTGGACGATTCCTTCCAACTTCTTAGAGGGACTATGCGTGTT--TAA
CGCATGGAAGTTTGAGGCAATAACAGGTCTGTGATGCCCTTAGATGTCCTGGGCTGCACG
CGCGCTACACTGACGGACACAGCTAGTCCTCGACCGGAAGGTCTGGGTAATC-TCGGAGC
GTCCGTCGTGATGGGGATAGACCTTTGCAATTATCGGTCTTCAACGAGGAATTCCTTGTA
AGCGCGAGTCATCAACTCGCGCTGAATACGTCCCTGCCCTTTGTACACACCGCCCGTCGC
TCCTACCGATTGGATGGTCCGGTGAAATCTTCGGATCGCTCGAAGTTGATTAAACTTTAT
CATCTAGAGGAAGGAGAAGTCGTAACAA
>FJ157340  
AGTCATATGCTTGTCTCAAGGATTAAGCCATGCATGTGTCAGTAT-AAACTTGCATACGG
TGAAACTGCGAACGGCTCATTACAACAGTCATCATCTACTTGGT----CATTGGGTCCAT
ATGGATAACTGTGGTAACTCCAGAGCTAATACATGCCCAAACACTCCG-AGTGGCACTTA
TTAGATTCCACCAACACGTCCGTTCGGGTGATTCACAGTAATTTCGCGAACCGTCGGCGG
TGAACCAATCGAGTCTCTGCCCTATCAGCTTTCGACGGTGGTGTATTGGACTACCGTGGC
TTCTACGGGTAACGGGGAATTAGGGTTTGATTCCGGAGAGGGAGCCTGAGAAACGGCTAC
CACATCCAAGGAAGGCAGCAGGCGCGCAAATTACCCAATCCCAAC----TCGGGGAGGTA
GCGACAAGAAATAACTGTACGGGGCTCGGCCTCATACGGGGATGAGAACAATCCAAATAC
TTTATCGAGAACCCATTGGAGGGCAAGTCTGGTGCCAGCAGCCGCGGTAACACCAGCTCC
AATAGCGTATACTAACGTTGTTGCACTTAAAAAGCTCGTAGTCCGACTTCCGAGAGCGCG
AGCCCGTGGCGCCAATGTTCCTGTGAGCAAATCAGAGTGTTCCNAGCANGCTTTGCATGG
TCTAGCATGGAAT-ACAGAGCGGGACTCCGTGCTCCCTGCGTTGGTTCGAGTGAGCCG-G
AGACATGGGTATAGGGGATAGTGGGGGGCATTCGTATTCCGGTGTCAGAGGTGAAATTCT
AGGATTACCGGAAGACGAACAAATGCGAAAGCATTTGCCAAGGATATTCCCATTGATCAA
GAACGAAAGTTAGGGGATCGAAGACGATCAGACACCGTCCTAGTCCTAACCATAAACGAT
GCCGACTAGGGATTGGAGAACGTATCTGACTCCTTCAGCACCTGTAGGGAAACTAAAGTC
TTCGGGTTGTGGGGGGAGTATGGTCGCAAGGCTGAAACTTAAAGGAATTGACGGAAGGGC
ACCACCAGGAGTGGAGCCTGCGGCTCAATTTGACTCAACACGGGGCAACTTACCAGGTCC
AGACATGGGGAGGATGGACAGGCTGACAGCTCTTTCTAGATTCCATGGATAGTGGTGCAT
GGCCGTTCTTAGTTGGTGGAGTGATTTGTCTGGTTTATTCCGTTAACGAACGAGACCTCC
GTCTGCTAACTAGCGCGGTGTATCCTAAGCGCTTCTTAGAGAGACAACTCGTAAA--AAG
CGAGTGGAAGCTGGAGGCAAAAACAGGTCTGTGATGCCCTTCGATGTCCTGGGCCGCACG
CGCGCTACACTGATGAACGCAACGAGAGCTTTTCCGAATGGACTGGCGAATCTCGACAAA
GTTCATCGTGTTTGGGATAGACCCTTGCAATTTTTGGTCTTCAACGAGGAATTCCTAGTA
AGCGCGAGTCATCAACTCGCGCTGACTACGTCCCTGCCCCTTGTACACACCGCCCNNNNN
NNNNNNNNNNNNNNNNNNNNNNNNNNNNNNNNNNNNNNNNNNNNNNNNNNNNNNNNNNNN
NNNNNNNNNNNNNNNNNNNNNNNNNNNN
>FJ352774  
NNNNNNNNNNNNNNNNNNNNNNNNNNNNNNNNNNNNNNNNNNNNNNNNNNNNNNNNNNNN
NNNNNNNNNNNNNNNNNNNNNNNNNNNNNNNNNNNNNNNNNNNNNNNNNNNNNNNNNNNN
NNNNNNNNNNNNNNNNNNNNNNNNNNNNNNNNNNNNNNNNNNNNNNNNNNNNNNNNNNNN
NNNNNNNNNNNNNNNNNNNNNNNNNNNNNNNNNNNNNNNNNNNNNNNNNNNNNNNNNNNN
NNNNNNNNNNNNNNNNNNNNNNNNNNNNNNNNNNNNNNNNNNNNNNNNNNNNNNNNNNNN
NNNNNNNNNNNNNNNNNNNNNNNNNNNNNNNNNNNNNNNNNNNNNNNNNNNNNNNNNNNN
NNNNNNNNNNNNNNNNNNNNNNNNNNNNNNNNNNNNNNNNNNNNNNNNNNNNNNNNNNNN
NNNNNNNNNNNNNNNNNNNNNNNNNNNNNNNNNNNNNNNNNNNNNNNNNNNNNNNNNNNN
NNNNNNNNNNNNNNNNNNNNNNNNNNNNNNNNNNNNNNNNNNNNNNNNNNTACCAGCTCC
AGTAGCGTATATTAAAGTTGTTGCAGTTAAAAAGCTCGTAGTTGGATGTCGGAAAGGACC
TCATTGTCCGGCACATGTTACTGTGAAGAAATCAGAGTGCTCAAAGCAGGCACCGAATGG
ATTAGCATGGGATAACCACCCTTGACCTCGGTCTTTGGGAGTTGGTTCAAAAGATCGATG
GCGCTTGATTAATAGGGACAGTTGGGGGCATTCGTATTTCGAAGTCAGAGGTGAAATTCT
TGGATTTTCGAAAGACGAACATATGCGAAAGCATTTGCCAAGGATGTTTTCATTAATCAA
GAACGAAAGTTCGGGGATCGAAGACGATCAGATACCGTCGTAGTCCGAACCATAAACGAT
GCCGACTAGGGATTGGAAGATGTGCTTCCATCTTTCAGCACCTTCCGAGAAATCAAAGTT
TTTGGGTTCCGGGGGGAGTATGGTCGCAAGGCTGAAACTTAAAGGAATTGACGGAAGGGC
ACCACCAGGAGTGGAGCCTGCGGCTTAATTTGACTCAACACGGGGAAACTTACCAGGTCC
AGACATAGGAAGGATTGACAGATTGACAGCTCTTTCTTGATTCTATGGGTGGTGGTGCAT
GGCCGTTCTTAGTTGGTGGAGTGATTTGTCTGGTTAATTCCGATAACGAACGAGACCTTC
ACCT-CTAAATAGTACGCATCTCTTCATGTACTTCTTAGAGGGACGATGTGCGT---TAG
CACAAGGAAGTTGGAGGCAATAACAGGTCTGTGATGCCCTTAGATGTCCTGGGCCGCACG
CGTGCTACACTGACGGATCCAACAAGACCTGGACCGAAGGGTTTGGGAAATC-TAGCAAT
GTCCGTCGTGATGGGGATCGACCCTTGTAACT-TTGGTCGTGAACGAGGAATTCCTTGTA
AGCGCGAGTCATCATCTCGCGTTGAATACGTCCCTGCCCTTNNNNNNNNNNNNNNNNNNN
NNNNNNNNNNNNNNNNNNNNNNNNNNNNNNNNNNNNNNNNNNNNNNNNNNNNNNNNNNNN
NNNNNNNNNNNNNNNNNNNNNNNNNNNN
>FUEN2     
TAGCATATGCTTGTCTCAAAGATTAAGCCATGCATGTCTCAGTGT-AAACACTAGTATTG
TGAAACTGCGAATGGCTCATTAAATCAGTGATAATCTCTTTGAT----AGTGCGTGGCAC
ATGGATAACTGTGCTAACTGTAGAGCTAATACATGCCCAGATTCTTGGAAGAAGCATTTA
TTAGATTCGAGCCAACCTTCAGTGCGGATGAATCATAATAACTTTGCGAATCAGCGGTGA
TGCATCATTCGAATCTCTGCCCTATCAGCTTTTGATGGTAGTGTCGTGGACTACCATGGC
GATAACGGGTAACGGAGAATTAGGGTTCGATTCCGGAGAGGGAGCCTGAGAAATGGCTAC
CACATCCAAGGAAGGCAGCAGGCGCGTAAATTACCCAATCCTGAC----TCAGGGAGGTA
GTGACCATAAATAACGACGCTCGACCGGTCGTGCGATCGGAATGCGAGAAGTTTTAAGCC
CTTCTCGAA-AGCAACTGGAGGGCAAGTCTGGTGCCAGCAGCCGCGGTAATACCAGCTCC
AGTAGCGTATATTAAAGTTGTTGCAGTTAAAAAGCTCGTAGTTGGATGTCGGAAAGGACC
TCCGTGTCCGTCACATGTTACTGTGAAGAAATCAGAGTGCTCAAAGCAGGCACCGAATGG
ATTAGCATGGGATAACCACCCTTGACCTCGGTCTTTGGGAGTTGGTTCAAAAGATCGATG
GCGCTTGATTAATAGGAACAGTCGGGGGCATTCGTATTCCGAAGTCAGAGGTGAAATTCT
TGGATTTTCGGAAGACGAACATATGCGAAAGCATTTGCCAAGGATGTTTTCATTAATCAA
GAACGAAAGTTCGGGGATCGAAGACGATCAGATACCGTCGTAGTCCGAACCATAAACGAT
GCCGACTAGGGATTGGAAGATGTGCTTCCATCTTTCAGCACCTTCCGAGAAATCAAAGTT
TTTGGGTTCCGGGGGGAGTATGGTCGCAAGGCTGAAACTTAAAGGAATTGACGGAAGGGC
ACCACCAGGAGTGGAGCCTGCGGCTTAATTTGACTCAACACGGGGAAACTTACCAGGTCC
AGACATAGGAAGGATTGACAGATTGACAGCTCTTTCTTGATTCTATGGGTGGTGGTGCAT
GGCCGTTCTTAGTTGGTGGAGTGATTTGTCTGGTTAATTCCGATAACGAACGAGACCTTC
ACCT-CTAAATAGTGTGCATCTCTATTCACACTTCTTAGAGGGACGATGTGCGT---TAG
CACAAGGAAGTTGGAGGCAATAACAGGTCTGTGATGCCCTTAGATGTCCTGGGCCGCACG
CGTGCTACACTGACGGATCCAACAAGACCTGGACCGAAAGGTTTGGGAAATC-TGGCAAT
GTCCGTCGTGATGGGGATCGACCCTTGTAAC--TTGGTCGTGAACGAGGAATTCCTTGTA
AGCGCAAGTCATCATCTTGCGTTGAATACGTCCCTGCCCTTTGTACACACCGCCCGTCGC
TCCTACCGA-TGGATGGTCCGGTGAAATCTTCGGATGTTCTGAAGTTGATTAAACTTTAT
CATCTAGAGGAAGGANNNNNNNNNNNNN
>GOUVIA    
NNNNNNNNNNNNNNNNNNNNNNNNNNNNNNNNNNNNNNNNNNNNNNNNNNNNNNNNNNNN
NNNNNNNNNNNNNNNNNNNNNNNNNNNNNNNNNNNNNNNNNNNNNNNNNNNNNNNNNNNN
NNNNNNNNNNNNNNNNNNNNNNNNNNNNNNNNNNNNNNNNNNNNNTGGAAGAAGCATTTA
TTAGATTCGAGCCAACCTTCAGTGCGGATGAATCATAATAACTTTGCGAATCAGCGGTGA
TGCATCATTCGAATCTCTGCCCTATCAGCTTTTGATGGTAGTGTCGTGGACTACCATGGC
GATAACGGGTAACGGAGAATTAGGGTTCGATTCCGGAGAGGGAGCCTGAGAAATGGCTAC
CACATCCAAGGAAGGCAGCAGGCGCGTAAATTACCCAATCCTGAC----TCAGGGAGGTA
GTGACCATAAATAACGACGCTCGACCGGTCGTGCGATCGGAATGCGAGAAGTTTTAAGCC
CTTCTCGAA-AGCAACTGGAGGGCAAGTCTGGTGCCAGCAGCCGCGGTAATACCAGCTCC
AGTAGCGTATATTAAAGTTGTTGCAGTTAAAAAGCTCGTAGTTGGATGTCGGAAAGGACC
TCCGTGTCCGTCACATGTTACTGTGAAGAAATCAGAGTGCTCAAAGCAGGCACCGAATGG
ATTAGCATGGGATAACCANNNNNNNNNNNNNNNNNNNNNNNNNNNNNNNNNNNNNNNNNN
NNNNNNNNNNNNNNNNNNNNNNNNNNNNNNNNNNNNNNNNNNNNNNNNNNNNNNNNNNNN
NNNNNNNNNNNNNNNNNNNNNNNNNNNNNNNNNNNNNNNNNNNNNNNNNNNNNNNNNNNN
NNNNNNNNNNNNNNNNNNNNNNNNNNNNNNNNNNNNNNNNNNNNNNNNNNNNNNNNNNNN
NNNNNNNNNNNNNNNNNNNNNNNNNNNNNNNNNNNNNNNNNNNNNNNNNNNNNNNNNNNN
NNNNNNNNNNNNNNNNNNNNNNNNNNNNNNNNNNNNNNNNNNNNNNNNNNNNNNNNNNNN
NNNNNNNNNNNNNNNNNNNNNNNNNNNNNNNNNNNNNNNNNNNNNNNNNNNNNNNNNNNN
NNNNNNNNNNNNNNNNNNNNNNNNNNNNNNNNNNNNNNNNNNNNNNNNNNNNNNNNNNNN
NNNNNNNNNNNNNNNNNNNNNNNNNNNNNNNNNNNNNNNNNNNNNNNNNNNNNNNNNNNN
NNNNNNNNNNNNNNNNNNNNNNNNNNNNNNNNNNNNNNNNNNNNNNNNNNNNNNNNNNNN
NNNNNNNNNNNNNNNNNNNNNNNNNNNNNNNNNNNNNNNNNNNNNNNNNNNNNNNNNNNN
NNNNNNNNNNNNNNNNNNNNNNNNNNNNNNNNNNNNNNNNNNNNNNNNNNNNNNNNNNNN
NNNNNNNNNNNNNNNNNNNNNNNNNNNNNNNNNNNNNNNNNNNNNNNNNNNNNNNNNNNN
NNNNNNNNNNNNNNNNNNNNNNNNNNNNNNNNNNNNNNNNNNNNNNNNNNNNNNNNNNNN
NNNNNNNNNNNNNNNNNNNNNNNNNNNNNNNNNNNNNNNNNNNNNNNNNNNNNNNNNNNN
NNNNNNNNNNNNNNNNNNNNNNNNNNNN
>HQ190236  
AGTCATATGCTTGTCTCAAGGATTAAGCCATGCATGTCTAAGTATGAACCATTCATACGG
TGAAACTGCGAACGGCTCATTACAACAGTCATCATTTACTTGGT----CATTGGTCCTAC
ATGGATAACCGTAGTAACTCCAGAGCTAATACATGCAAAAAACTCCCGCGGATGCGTTTA
TTAGATTC-AACCAATCGGCCGACCGGGTGATTCATAGTAACCGAGCGAATCGCCGGCGA
TGAACCAATCAAGTTTCTGCCCTATCAGCTTTCGTCGGTAGGGTATTGGCCTACCGAGGC
TTCTACGGGTAACGGGGAATTAGGGTTTGATTCCGGAGAGGGAGCCTGAGAAACGGCTAC
CACATCTAAGGAAGGCAGCAGGCGCGCAAATTACCCCATCTCAAT----TCGAGGAGGTA
GCGACAAGAAATAACTGTTGACGGCCGGTCGTCAAACGGGAATGAGGACAATTTACAACC
CTTATCGAGTACCAATTGGAGGGCAAGTCTGGTGCCAGCAGCCANNNNNNNNNNNNNNNN
NNNNNNNNNNNNNNNNNNNNNNNNNNNNNNNNNNNNNNNNNNNNNNNNNNNNNNNNNNNN
NNNNNNNNNNNNNNNNNNNNNNNNNNNNNNNNNNNNNNNNNNNNNNNNNNNNNNNNNNNN
NNNNNNNNNNNNNNNNNNNNNNNNNNNNNNNNNNNNNNNNNNNNNNNNNNNNNNNNNNNN
NNNNNNNNNNNNNNNNNNNNNNNNNNNNNNNNNNNNNNNNNNNNNNNNNNNNNNNNNNNN
NNNNNNNNNNNNNNNNNNNNNNNNNNNNNNNNNNNNNNNNNNNNNNNNNNNNNNNNNNNN
NNNNNNNNNNNNNNNNNNNNNNNNNNNNNNNNNNNNNNNNNNNNNNNNNNNNNNNNNNNN
NNNNNNNNNNNNNNNNNNNNNNNNNNNNNNNNNNNNNNNNNNNNNNNNNNNNNNNNNNNN
NNNNNNNNNNNNNNNNNNNNNNNNNNNNNNNNNNNNNNNNNNNNNNNNNNNNNNNNNNNN
NNNNNNNNNNNNNNNNNNNNNNNNNNNNNNNNNNNNNNNNNNNNNNNNNNNNNNNNNNNN
NNNNNNNNNNNNNNNNNNNNNNNNNNNNNNNNNNNNNNNNNNNNNNNNNNNNNNNNNNNN
NNNNNNNNNNNNNNNNNNNNNNNNNNNNNNNNNNNNNNNNNNNNNNNNNNNNNNNNNNNN
NNNNNNNNNNNNNNNNNNNNNNNNNNNNNNNNNNNNNNNNNNNNNNNNNNNNNNNNNNNN
NNNNNNNNNNNNNNNNNNNNNNNNNNNNNNNNNNNNNNNNNNNNNNNNNNNNNNNNNNNN
NNNNNNNNNNNNNNNNNNNNNNNNNNNNNNNNNNNNNNNNNNNNNNNNNNNNNNNNNNNN
NNNNNNNNNNNNNNNNNNNNNNNNNNNNNNNNNNNNNNNNNNNNNNNNNNNNNNNNNNNN
NNNNNNNNNNNNNNNNNNNNNNNNNNNNNNNNNNNNNNNNNNNNNNNNNNNNNNNNNNNN
NNNNNNNNNNNNNNNNNNNNNNNNNNNNNNNNNNNNNNNNNNNNNNNNNNNNNNNNNNNN
NNNNNNNNNNNNNNNNNNNNNNNNNNNN
>HQ866864  
NNNNNNNNNNNNNNNNNNNNNNNNNNNNNNNNNNNNNNNNNNNNNNNNNNNNNNNNNNNN
NNNNNNNNNNNNNNNNNNNNNNNNNNNNNNNNNNNNNNNNNNNNNNNNNNNNNNNNNNNN
NNNNNNNNNNNNNNNNNNNNNNNNNNNNNNNNNNNNNNNNNNNNNNNNNNNNNNNNNNNN
NNNNNNNNNNNNNNNNNNNNNNNNNNNNNNNNNNNNNNNNNNNNNNNNNNNNNNNNNNNN
NNNNNNNNNNNNNNNNNNNNNNNNNNNNNNNNNNNNNNNNNNNNNNNNNNNNNNNNNNNN
NNNNNNNNNNNNNNNNNNNNNNNNNNNNNNNNNNNNNNNNNNNNNNNNNNNNNNNNNNNN
NNNNNNNNNNNNNNNNNNNNNNNNNNNNNNNNNNNNNNNNNNNNNNNNNNNNNNNNNNNN
NNNNNNNNNNNNNNNNNNNNNNNNNNNNNNNNNNNNNNNNNNNNNNNNNNNNNNNNNNNN
NNNNNNNNNNNNNNNNNNNNNNNNNNNNNNNGTGCCAGCAGCCGCGGTAATACCAGCTCC
AGTAGCGTATATTAAAGTTGTTGCAGTTAAAAAGCTCGTAGTTGGATGTCGGAAAGGACC
TCCGTGTCCGTCACATGTTACTGTGAAGAAATCAGAGTGCTCAAAGCAGGCACCGAATGG
ATTAGCATGGGATAACCACCCTTGACCTCGGTCTTTGGGAGTTGGTTCAAAAGATCGATG
GCGCTTGATTAATAGGAACAGTCGGGGGCATTCGTATTCCGAAGTCAGAGGTGAAATTCT
TGGATTTTCGGAAGACGAACATATGCGAAAGCATTTGCCAAGGATGTTTTCATTAATCAA
GAACGAAAGTTCGGGGATCGAAGACGATCAGATACCGTCGTAGTCCGAACCATAAACGAT
GCCGACTAGGGATTGGAAGATGTGCTTCCATCTTTCAGCACCTTCCGAGAAATCAAAGTT
TTTGGGTTCCGGGGGGAGTATGGTCGCAAGGCTGAAACTTAAAGGAATTGACGGAAGGGC
ACCACCAGGAGTGGAGCCTGCGGCTTAATTTGACTCAACACGGGGAAACTTACCAGGTCC
AGACATAGGAAGGATTGACAGATTGACAGCTCTTTCTTGATTCTATGGGTGGTGGTGCAT
GGCCGTTCTTAGTTGGTGGAGTGATTTGTCTGGTTAATTCCGATAACGAACGAGACCTTC
ACCT-CTAAATAGTGTGCATCTCTATTCACACTTCTTAGAGGGACGATGTGCGT---TAG
CACAAGGAAGTTGGAGGCAATAACAGGTCTGTGATGCCCANNNNNNNNNNNNNNNNNNNN
NNNNNNNNNNNNNNNNNNNNNNNNNNNNNNNNNNNNNNNNNNNNNNNNNNNNNNNNNNNN
NNNNNNNNNNNNNNNNNNNNNNNNNNNNNNNNNNNNNNNNNNNNNNNNNNNNNNNNNNNN
NNNNNNNNNNNNNNNNNNNNNNNNNNNNNNNNNNNNNNNNNNNNNNNNNNNNNNNNNNNN
NNNNNNNNNNNNNNNNNNNNNNNNNNNNNNNNNNNNNNNNNNNNNNNNNNNNNNNNNNNN
NNNNNNNNNNNNNNNNNNNNNNNNNNNN
>HQ866882  
NNNNNNNNNNNNNNNNNNNNNNNNNNNNNNNNNNNNNNNNNNNNNNNNNNNNNNNNNNNN
NNNNNNNNNNNNNNNNNNNNNNNNNNNNNNNNNNNNNNNNNNNNNNNNNNNNNNNNNNNN
NNNNNNNNNNNNNNNNNNNNNNNNNNNNNNNNNNNNNNNNNNNNNNNNNNNNNNNNNNNN
NNNNNNNNNNNNNNNNNNNNNNNNNNNNNNNNNNNNNNNNNNNNNNNNNNNNNNNNNNNN
NNNNNNNNNNNNNNNNNNNNNNNNNNNNNNNNNNNNNNNNNNNNNNNNNNNNNNNNNNNN
NNNNNNNNNNNNNNNNNNNNNNNNNNNNNNNNNNNNNNNNNNNNNNNNNNNNNNNNNNNN
NNNNNNNNNNNNNNNNNNNNNNNNNNNNNNNNNNNNNNNNNNNNNNNNNNNNNNNNNNNN
NNNNNNNNNNNNNNNNNNNNNNNNNNNNNNNNNNNNNNNNNNNNNNNNNNNNNNNNNNNN
NNNNNNNNNNNNNNNNNNNNNNNNNNNNCTTGTGCCAGCAGCCGCGGTAATACCAGCTCC
AGTAGCGTATATTAAAGTTGTTGCAGTTAAAAAGCTCGTAGTTGGATGTCGGAAAGGACC
TCCGTGTCCGTCACATGTTACTGTGAAGAAATCAGAGTGCTCAAAGCAGGCACCGAATGG
ATTAGCATGGGATAACCACCCTTGACCTCGGTCTTTGGGAGTTGGTTCAAAAGATCGATG
GCGCTTGATTAATAGGAACAGTCGGGGGCATTCGTATTCCGAAGTCAGAGGTGAAATTCT
TGGATTTTCGGAAGACGAACATATGCGAAAGCATTTGCCAAGGATGTTTTCATTAATCAA
GAACGAAAGTTCGGGGATCGAAGACGATCAGATACCGTCGTAGTCCGAACCATAAACGAT
GCCGACTAGGGATTGGAAGATGTGCTTCCATCTTTCAGCACCTTCCGAGAAATCAAAGTT
TTTGGGTTCCGGGGGGAGTATGGTCGCAAGGCTGAAACTTAAAGGAATTGACGGAAGGGC
ACCACCAGGAGTGGAGCCTGCGGCTTAATTTGACTCAACACGGGGAAACTTACCAGGTCC
AGACATAGGAAGGATTGACAGATTGACAGCTCTTTCTTGATTCTATGGGTGGTGGTGCAT
GGCCGTTCTTAGTTGGTGGAGTGATTTGTCTGGTTAATTCCGATAACGAACGAGACCTTC
ACCT-CTAAATAGTGTGCATCTCTATTCACACTTCTTAGAGGGACGATGTGCGT---TAG
CACAAGGAAGTTGGAGGCAATAACAGGTCTGTGATGCCCANNNNNNNNNNNNNNNNNNNN
NNNNNNNNNNNNNNNNNNNNNNNNNNNNNNNNNNNNNNNNNNNNNNNNNNNNNNNNNNNN
NNNNNNNNNNNNNNNNNNNNNNNNNNNNNNNNNNNNNNNNNNNNNNNNNNNNNNNNNNNN
NNNNNNNNNNNNNNNNNNNNNNNNNNNNNNNNNNNNNNNNNNNNNNNNNNNNNNNNNNNN
NNNNNNNNNNNNNNNNNNNNNNNNNNNNNNNNNNNNNNNNNNNNNNNNNNNNNNNNNNNN
NNNNNNNNNNNNNNNNNNNNNNNNNNNN
>HQ866892  
NNNNNNNNNNNNNNNNNNNNNNNNNNNNNNNNNNNNNNNNNNNNNNNNNNNNNNNNNNNN
NNNNNNNNNNNNNNNNNNNNNNNNNNNNNNNNNNNNNNNNNNNNNNNNNNNNNNNNNNNN
NNNNNNNNNNNNNNNNNNNNNNNNNNNNNNNNNNNNNNNNNNNNNNNNNNNNNNNNNNNN
NNNNNNNNNNNNNNNNNNNNNNNNNNNNNNNNNNNNNNNNNNNNNNNNNNNNNNNNNNNN
NNNNNNNNNNNNNNNNNNNNNNNNNNNNNNNNNNNNNNNNNNNNNNNNNNNNNNNNNNNN
NNNNNNNNNNNNNNNNNNNNNNNNNNNNNNNNNNNNNNNNNNNNNNNNNNNNNNNNNNNN
NNNNNNNNNNNNNNNNNNNNNNNNNNNNNNNNNNNNNNNNNNNNNNNNNNNNNNNNNNNN
NNNNNNNNNNNNNNNNNNNNNNNNNNNNNNNNNNNNNNNNNNNNNNNNNNNNNNNNNNNN
NNNNNNNNNNNNNNNNNNNNNNNNNNNCCTTGTGCCAGCAGCCGCGGTAATACCAGCTCC
AGTAGCGTATATTAAAGTTGTTGCAGTTAAAAAGCTCGTAGTTGGATGTCGGAAAGGACC
TCCGTGTCCGTCACATGTTACTGTGAAGAAATCAGAGTGCTCAAAGCAGGCACCGAATGG
ATTAGCATGGGATAACCACCCTTGACCTCGGTCTTTGGGAGTTGGTTCAAAAGATCGATG
GCGCTTGATTAATAGGAACAGTCGGGGGCATTCGTATTCCGAAGTCAGAGGTGAAATTCT
TGGATTTTCGGAAGACGAACATATGCGAAAGCATTTGCCAAGGATGTTTTCATTAATCAA
GAACGAAAGTTCGGGGATCGAAGACGATCAGATACCGTCGTAGTCCGAACCATAAACGAT
GCCGACTAGGGATTGGAAGATGTGCTTCCATCTTTCAGCACCTTCCGAGAAATCAAAGTT
TTTGGGTTCCGGGGGGAGTATGGTCGCAAGGCTGAAACTTAAAGGAATTGACGGAAGGGC
ACCACCAGGAGTGGAGCCTGCGGCTTAATTTGACTCAACACGGGGAAACTTACCAGGTCC
AGACATAGGAAGGATTGACAGATTGACAGCTCTTTCTTGATTCTATGGGTGGTGGTGCAT
GGCCGTTCTTAGTTGGTGGAGTGATTTGTCTGGTTAATTCCGATAACGAACGAGACCTTC
ACCT-CTAAATAGTGTGCATCTCTATTCACACTTCTTAGAGGGACGATGTGCGT---TAG
CACAAGGAAGTTGGAGGCAATAACAGGTCTGTGATGCCCNNNNNNNNNNNNNNNNNNNNN
NNNNNNNNNNNNNNNNNNNNNNNNNNNNNNNNNNNNNNNNNNNNNNNNNNNNNNNNNNNN
NNNNNNNNNNNNNNNNNNNNNNNNNNNNNNNNNNNNNNNNNNNNNNNNNNNNNNNNNNNN
NNNNNNNNNNNNNNNNNNNNNNNNNNNNNNNNNNNNNNNNNNNNNNNNNNNNNNNNNNNN
NNNNNNNNNNNNNNNNNNNNNNNNNNNNNNNNNNNNNNNNNNNNNNNNNNNNNNNNNNNN
NNNNNNNNNNNNNNNNNNNNNNNNNNNN
>HQ866903  
NNNNNNNNNNNNNNNNNNNNNNNNNNNNNNNNNNNNNNNNNNNNNNNNNNNNNNNNNNNN
NNNNNNNNNNNNNNNNNNNNNNNNNNNNNNNNNNNNNNNNNNNNNNNNNNNNNNNNNNNN
NNNNNNNNNNNNNNNNNNNNNNNNNNNNNNNNNNNNNNNNNNNNNNNNNNNNNNNNNNNN
NNNNNNNNNNNNNNNNNNNNNNNNNNNNNNNNNNNNNNNNNNNNNNNNNNNNNNNNNNNN
NNNNNNNNNNNNNNNNNNNNNNNNNNNNNNNNNNNNNNNNNNNNNNNNNNNNNNNNNNNN
NNNNNNNNNNNNNNNNNNNNNNNNNNNNNNNNNNNNNNNNNNNNNNNNNNNNNNNNNNNN
NNNNNNNNNNNNNNNNNNNNNNNNNNNNNNNNNNNNNNNNNNNNNNNNNNNNNNNNNNNN
NNNNNNNNNNNNNNNNNNNNNNNNNNNNNNNNNNNNNNNNNNNNNNNNNNNNNNNNNNNN
NNNNNNNNNNNNNNNNNNNNNNNNNNNNNNTGTGCCAGCAGCCGCGGTAATACCAGCTCC
AGTAGCGTATATTAAAGTTGTTGCAGTTAAAAAGCTCGTAGTTGGATGTCGGAAAGGACC
TCCGTGTCCGTCACATGTTACTGTGAAGAAATCAGAGTGCTCAAAGCAGGCACCGAATGG
ATTAGCATGAGATAACCACCCTTGACCTCGGTCTTTGGGAGTTGGTTCAAAAGATCGATG
GCGCTTGATTAATAGGAACAGTCGGGGGCATTCGTATTCCGAAGTCAGAGGTGAAATTCT
TGGATTTTCGGAAGACGAACATATGCGAAAGCATTTGCCAAGGATGTTTTCATTAATCAA
GAACGAAAGTTCGGGGATCGAAGACGATCAGATACCGTCGTAGTCCGAACCATAAACGAT
GCCGACTAGGGATTGGAAGATGTGCTTCCATCTTTCAGCACCTTCCGAGAAATCAAAGTT
TTTGGGTTCCGGGGGGAGTATGGTCGCAAGGCTGAAACTTAAAGGAATTGACGGAAGGGC
ACCACCAGGAGTGGAGCCTGCGGCTTAATTTGACTCAACACGGGGAAACTTACCAGGTCC
AGACATAGGAAGGATTGACAGATTGACAGCTCTTTCTTGATTCTATGGGTGGTGGTGCAT
GGCCGTTCTTAGTTGGTGGAGTGATTTGTCTGGTTAATTCCGATAACGAACGAGACCTTC
ACCT-CTAAATAGTGTGCATCTCTATTCACACTTCTTAGAGGGACGATGTGCGT---TAG
CACAAGGAAGTTGGAGGCAATAACAGGTCTGTGATGCCCAANNNNNNNNNNNNNNNNNNN
NNNNNNNNNNNNNNNNNNNNNNNNNNNNNNNNNNNNNNNNNNNNNNNNNNNNNNNNNNNN
NNNNNNNNNNNNNNNNNNNNNNNNNNNNNNNNNNNNNNNNNNNNNNNNNNNNNNNNNNNN
NNNNNNNNNNNNNNNNNNNNNNNNNNNNNNNNNNNNNNNNNNNNNNNNNNNNNNNNNNNN
NNNNNNNNNNNNNNNNNNNNNNNNNNNNNNNNNNNNNNNNNNNNNNNNNNNNNNNNNNNN
NNNNNNNNNNNNNNNNNNNNNNNNNNNN
>HQ866907  
NNNNNNNNNNNNNNNNNNNNNNNNNNNNNNNNNNNNNNNNNNNNNNNNNNNNNNNNNNNN
NNNNNNNNNNNNNNNNNNNNNNNNNNNNNNNNNNNNNNNNNNNNNNNNNNNNNNNNNNNN
NNNNNNNNNNNNNNNNNNNNNNNNNNNNNNNNNNNNNNNNNNNNNNNNNNNNNNNNNNNN
NNNNNNNNNNNNNNNNNNNNNNNNNNNNNNNNNNNNNNNNNNNNNNNNNNNNNNNNNNNN
NNNNNNNNNNNNNNNNNNNNNNNNNNNNNNNNNNNNNNNNNNNNNNNNNNNNNNNNNNNN
NNNNNNNNNNNNNNNNNNNNNNNNNNNNNNNNNNNNNNNNNNNNNNNNNNNNNNNNNNNN
NNNNNNNNNNNNNNNNNNNNNNNNNNNNNNNNNNNNNNNNNNNNNNNNNNNNNNNNNNNN
NNNNNNNNNNNNNNNNNNNNNNNNNNNNNNNNNNNNNNNNNNNNNNNNNNNNNNNNNNNN
NNNNNNNNNNNNNNNNNNNNNNNNNNNNNNNNTGCCAGCAGCCGCGGTAATACCAGCTCC
AGTAGCGTATATTAAAGTTGTTGCAGTTAAAAAGCTCGTAGTTGGATGTCGGAAAGGACC
TCCGTGTCCGTCACATGTTACTGTGAAGAAATCAGAGTGCTCAAAGCAGGCACCGAATGG
ATTAGCATGGGATAACCACCCTTGACCTCGGTCTTTGGGAGTTGGTTCAAAAGATCGATG
GCGCTTGATTAATAGGAACAGTCGGGGGCATTCGTATTCCGAAGTCAGAGGTGAAATTCT
TGGATTTTCGGAAGACGAACATATGCGAAAGCATTTGCCAAGGATGTTTTCATTAATCAA
GAACGAAAGTTCGGGGATCGAAGACGATCAGATACCGTCGTAGTCCGAACCATAAACGAT
GCCGACTAGGGATTGGAAGATGTGCTTCCATCTTTCAGCACCTTCCGAGAAATCAAAGTT
TTTGGGTTCCGGGGGGAGTATGGTCGCAAGGCTGAAACTTAAAGGAATTGACGGAAGGGC
ACCACCAGGAGTGGAGCCTACGGCTTAATTTGACTCAACACGGGGAAACTTACCAGGTCC
AGACATAGGAAGGATTGACAGATTGACAGCTCTTTCTTGATTCTATGGGTGGTGGTGCAT
GGCCGTTCTTAGTTGGTGGAGTGATTTGTCTGGTTAATTCCGATAACGAACGAGACCTTC
ACCT-CTAAATAGTGTGCATCTCTATTCACACTTCTTAGAGGGACGATGTGCGT---TAG
CACAAGGAAGTTGGAGGCAATAACAGGTCTGTGATGCCCNNNNNNNNNNNNNNNNNNNNN
NNNNNNNNNNNNNNNNNNNNNNNNNNNNNNNNNNNNNNNNNNNNNNNNNNNNNNNNNNNN
NNNNNNNNNNNNNNNNNNNNNNNNNNNNNNNNNNNNNNNNNNNNNNNNNNNNNNNNNNNN
NNNNNNNNNNNNNNNNNNNNNNNNNNNNNNNNNNNNNNNNNNNNNNNNNNNNNNNNNNNN
NNNNNNNNNNNNNNNNNNNNNNNNNNNNNNNNNNNNNNNNNNNNNNNNNNNNNNNNNNNN
NNNNNNNNNNNNNNNNNNNNNNNNNNNN
>HQ866917  
NNNNNNNNNNNNNNNNNNNNNNNNNNNNNNNNNNNNNNNNNNNNNNNNNNNNNNNNNNNN
NNNNNNNNNNNNNNNNNNNNNNNNNNNNNNNNNNNNNNNNNNNNNNNNNNNNNNNNNNNN
NNNNNNNNNNNNNNNNNNNNNNNNNNNNNNNNNNNNNNNNNNNNNNNNNNNNNNNNNNNN
NNNNNNNNNNNNNNNNNNNNNNNNNNNNNNNNNNNNNNNNNNNNNNNNNNNNNNNNNNNN
NNNNNNNNNNNNNNNNNNNNNNNNNNNNNNNNNNNNNNNNNNNNNNNNNNNNNNNNNNNN
NNNNNNNNNNNNNNNNNNNNNNNNNNNNNNNNNNNNNNNNNNNNNNNNNNNNNNNNNNNN
NNNNNNNNNNNNNNNNNNNNNNNNNNNNNNNNNNNNNNNNNNNNNNNNNNNNNNNNNNNN
NNNNNNNNNNNNNNNNNNNNNNNNNNNNNNNNNNNNNNNNNNNNNNNNNNNNNNNNNNNN
NNNNNNNNNNNNNNNNNNNNNNNNNNNNNNNGTGCCAGCAGCCGCGGTAATACCAGCTCC
AGTAGCGTATATTAAAGTTGTTGCAGTTAAAAAGCTCGTAGTTGGATGTCGGAAAGGACC
TCCGTGTCCGTCACATGTTACTGTGAAGAAATCAGAGTGCTCAAAGCAGGCACCGAATGG
ATTAGCATGGGATAACCACCCTTGACCTCGGTCTTTGGGAGTTGGTTCAAAAGATCGATG
GCGCTTGATTAATAGGAACAGTCGGGGGCATTCGTATTCCGAAGTCAGAGGTGAAATTCT
TGGATTTTCGGAAGACGAACATATGCGAAAGCATTTGCCAAGGATGTTTTCATTAATCAA
GAACGAAAGTTCGGGGATCGAAGACGATCAGATACCGTCGTAGTCCGAACCATAAACGAT
GCCGACTAGGGATTGGAAGATGTGCTTCCATCTTTCAGCACCTTCCGAGAAATCAAAGTT
TTTGGGTTCCGGGGGGAGTATGGTCGCAAGGCTGAAACTTAAAGGAATTGACGGAAGGGC
ACCACCAGGAGTGGAGCCTGCGGCTTAATTTGACTCAACACGGGGAAACTTACCAGGTCC
AGACATAGGAAGGATTGACAGATTGACAGCTCTTTCTTGATTCTATGGGTGGTGGTGCAT
GGCCGTTCTTAGTTGGTGGAGTGATTTGTCTGGTTAATTCCGATAACGAACGAGACCTTC
ACCT-CTAAATAGTGTGCATCTCTATTCACACTTCTTAGAGGGACGATGTGCGT---TAG
CACAAGGAAGTTGGAGGCAATAACAGGTCTGTGATGCCCNNNNNNNNNNNNNNNNNNNNN
NNNNNNNNNNNNNNNNNNNNNNNNNNNNNNNNNNNNNNNNNNNNNNNNNNNNNNNNNNNN
NNNNNNNNNNNNNNNNNNNNNNNNNNNNNNNNNNNNNNNNNNNNNNNNNNNNNNNNNNNN
NNNNNNNNNNNNNNNNNNNNNNNNNNNNNNNNNNNNNNNNNNNNNNNNNNNNNNNNNNNN
NNNNNNNNNNNNNNNNNNNNNNNNNNNNNNNNNNNNNNNNNNNNNNNNNNNNNNNNNNNN
NNNNNNNNNNNNNNNNNNNNNNNNNNNN
>HQ866984  
NNNNNNNNNNNNNNNNNNNNNNNNNNNNNNNNNNNNNNNNNNNNNNNNNNNNNNNNNNNN
NNNNNNNNNNNNNNNNNNNNNNNNNNNNNNNNNNNNNNNNNNNNNNNNNNNNNNNNNNNN
NNNNNNNNNNNNNNNNNNNNNNNNNNNNNNNNNNNNNNNNNNNNNNNNNNNNNNNNNNNN
NNNNNNNNNNNNNNNNNNNNNNNNNNNNNNNNNNNNNNNNNNNNNNNNNNNNNNNNNNNN
NNNNNNNNNNNNNNNNNNNNNNNNNNNNNNNNNNNNNNNNNNNNNNNNNNNNNNNNNNNN
NNNNNNNNNNNNNNNNNNNNNNNNNNNNNNNNNNNNNNNNNNNNNNNNNNNNNNNNNNNN
NNNNNNNNNNNNNNNNNNNNNNNNNNNNNNNNNNNNNNNNNNNNNNNNNNNNNNNNNNNN
NNNNNNNNNNNNNNNNNNNNNNNNNNNNNNNNNNNNNNNNNNNNNNNNNNNNNNNNNNNN
NNNNNNNNNNNNNNNNNNNNNNNNNNNNNTTGTGCCAGCAGCCGCGGTAATACCAGCTCC
AGTAGCGTATATTAAAGTTGTTGCAGTTAAAAAGCTCGTAGTTGGATGTCGGAAAGGACC
TCCGTGTCCGTCACATGTTACTGTGAAGAAATCAGAGTGCTCAAAGCAGGCACCGAATGG
ATTAGCATGGGATAACCACCCTTGACCTCGGTCTTTGGGAGTTGGTTCAAAAGGTCGATG
GCGCTTGATTAATAGGAACAGTCGGGGGCATTCGTATTCCGAAGTCAGAGGTGAAATTCT
TGGATTTTCGGAAGACGAACATATGCGAAAGCATTTGCCAAGGATGTTTTCATTAATCAA
GAACGAAAGTTCGGGGATCGAAGACGATCAGATACCGTCGTAGTCCGAACCATAAACGAT
GCCGACTAGGGATTGGAAGATGTGCTTCCATCTTTCAGCACCTTCCGAGAAATCAAAGTT
TTTGGGTTCCGGGGGGAGTATGGTCGCAAGGCTGAAACTTAAAGGAATTGACGGAAGGGC
ACCACCAGGAGTGGAGCCTGCGGCTTAATTTGACTCAACACGGGGAAACTTACCAGGTCC
AGACATAGGAAGGATTGACAGATTGACAGCTCTTTCTTGATTCTATGGGTGGTGGTGCAT
GGCCGTTCTTAGTTGGTGGAGTGATTTGTCTGGTTAATTCCGATAACGAACGAGACCTTC
ACCT-CTAAATAGTGTGCATCTCTATTCACACTTCTTAGAGGGACGATGTGCGT---TAG
CACAAGGAAGTTGGAGGCAATAACAGGTCTGTGATGCNNNNNNNNNNNNNNNNNNNNNNN
NNNNNNNNNNNNNNNNNNNNNNNNNNNNNNNNNNNNNNNNNNNNNNNNNNNNNNNNNNNN
NNNNNNNNNNNNNNNNNNNNNNNNNNNNNNNNNNNNNNNNNNNNNNNNNNNNNNNNNNNN
NNNNNNNNNNNNNNNNNNNNNNNNNNNNNNNNNNNNNNNNNNNNNNNNNNNNNNNNNNNN
NNNNNNNNNNNNNNNNNNNNNNNNNNNNNNNNNNNNNNNNNNNNNNNNNNNNNNNNNNNN
NNNNNNNNNNNNNNNNNNNNNNNNNNNN
>HQ867011  
NNNNNNNNNNNNNNNNNNNNNNNNNNNNNNNNNNNNNNNNNNNNNNNNNNNNNNNNNNNN
NNNNNNNNNNNNNNNNNNNNNNNNNNNNNNNNNNNNNNNNNNNNNNNNNNNNNNNNNNNN
NNNNNNNNNNNNNNNNNNNNNNNNNNNNNNNNNNNNNNNNNNNNNNNNNNNNNNNNNNNN
NNNNNNNNNNNNNNNNNNNNNNNNNNNNNNNNNNNNNNNNNNNNNNNNNNNNNNNNNNNN
NNNNNNNNNNNNNNNNNNNNNNNNNNNNNNNNNNNNNNNNNNNNNNNNNNNNNNNNNNNN
NNNNNNNNNNNNNNNNNNNNNNNNNNNNNNNNNNNNNNNNNNNNNNNNNNNNNNNNNNNN
NNNNNNNNNNNNNNNNNNNNNNNNNNNNNNNNNNNNNNNNNNNNNNNNNNNNNNNNNNNN
NNNNNNNNNNNNNNNNNNNNNNNNNNNNNNNNNNNNNNNNNNNNNNNNNNNNNNNNNNNN
NNNNNNNNNNNNNNNNNNNNNNNNNNNCCTTGTGCCAGCAGCCGCGGTAATACCAGCTCC
AGTAGCGTATATTAAAGTTGTTGCAGTTAAAAAGCTCGTAGTTGGATGTCGGAAAGGACC
TCCGTGTCCGTCACATGTTACTGTGAAGAAATCAGAGTGCTCAAAGCAGGCACCGAATGG
ATTAGCATGGGATAACCACCCTTGACCTCGGTCTTTGGGAGCTGGTTCAAAAGATCGATG
GCGCTTGATTAATAGGAACAGTCGGGGGCATTCGTATTCCGAAGTCAGAGGTGAAATTCT
TGGATTTTCGGAAGACGAACATATGCGAAAGCATTTGCCAAGGATGTTTTCATTAATCAA
GAACGAAAGTTCGGGGATCGAAGACGATCAGATACCGTCGTAGTCCGAACCATAAACGAT
GCCGACTAGGGATTGGAAGATGTGCTTCCATCTTTCAGCACCTTCCGAGAAATCAAAGTT
TTTGGGTTCCGGGGGGAGTATGGTCGCAAGGCTGAAACTTAAAGGAATTGACGGAAGGGC
ACCACCAGGAGTGGAGCCTGCGGCTTAATTTGACTCAACACGGGGAAACTTACCAGGTCC
AGACATAGGAAGGATTGACAGATTGACAGCTCTTTCTTGATTCTATGGGTGGTGGTGCAT
GGCCGTTCTTAGTTGGTGGAGTGATTTGTCTGGTTAATTCCGATAACGAACGAGACCTTC
ACCT-CTAAATAGTGTGCATCTCTATTCACACTTCTTAGAGGGACGATGTGCGT---TAG
CACAAGGAAGTTGGAGGCAATAACAGGTCTGTGATGCCCNNNNNNNNNNNNNNNNNNNNN
NNNNNNNNNNNNNNNNNNNNNNNNNNNNNNNNNNNNNNNNNNNNNNNNNNNNNNNNNNNN
NNNNNNNNNNNNNNNNNNNNNNNNNNNNNNNNNNNNNNNNNNNNNNNNNNNNNNNNNNNN
NNNNNNNNNNNNNNNNNNNNNNNNNNNNNNNNNNNNNNNNNNNNNNNNNNNNNNNNNNNN
NNNNNNNNNNNNNNNNNNNNNNNNNNNNNNNNNNNNNNNNNNNNNNNNNNNNNNNNNNNN
NNNNNNNNNNNNNNNNNNNNNNNNNNNN
>HQ867032  
NNNNNNNNNNNNNNNNNNNNNNNNNNNNNNNNNNNNNNNNNNNNNNNNNNNNNNNNNNNN
NNNNNNNNNNNNNNNNNNNNNNNNNNNNNNNNNNNNNNNNNNNNNNNNNNNNNNNNNNNN
NNNNNNNNNNNNNNNNNNNNNNNNNNNNNNNNNNNNNNNNNNNNNNNNNNNNNNNNNNNN
NNNNNNNNNNNNNNNNNNNNNNNNNNNNNNNNNNNNNNNNNNNNNNNNNNNNNNNNNNNN
NNNNNNNNNNNNNNNNNNNNNNNNNNNNNNNNNNNNNNNNNNNNNNNNNNNNNNNNNNNN
NNNNNNNNNNNNNNNNNNNNNNNNNNNNNNNNNNNNNNNNNNNNNNNNNNNNNNNNNNNN
NNNNNNNNNNNNNNNNNNNNNNNNNNNNNNNNNNNNNNNNNNNNNNNNNNNNNNNNNNNN
NNNNNNNNNNNNNNNNNNNNNNNNNNNNNNNNNNNNNNNNNNNNNNNNNNNNNNNNNNNN
NNNNNNNNNNNNNNNNNNNNNNNNNNNCCTTGTGCCAGCAGCCGCGGTAATACCAGCTCC
AGTAGCGTATATTAAAGTTGTTGCAGTTAAAAAGCTCGTAGTTGGATGTCGGAAAGGACC
TCCGTGTCCGTCACATGTTACTGTGAAGAAATCAGAGTGCTCAAAGCAGGCACCGAATGG
ATTAGCATGGGATAACCACCCTTGACCTCGGTCTTTGGGAGTTGGTTCAAAAGATCGATG
GCGCTTGATTAATAGGAACAGTCGGGGGCATTCGTATTCCGAAGTCAGAGGTGAAATTCT
TGGATTTTCGGAAGACGAACATATGCGAAAGCATTTGCCAAGGATGTTTTCATTAATCAA
GAACGAAAGTTCGGGGATCGAAGACGATCAGATACCGTCGTAGTCCGAACCATAAACGAT
GCCGACTAGGGATTGGAAGATGTGCTTCCATCTTTCAGCACCTTCCGAGAAATCAAAGTT
TTTGGGTTCCGGGGGGAGTATGGTCGCAAGGCTGAAACTTAAAGGAATTGACGGAAGGGC
ACCACCAGGAGTGGAGCCTGCGGCTTAATTTGACTCAACACGGGGAAACTTACCAGGTCC
AGACATAGGAAGGATTGACAGATTGACAGCTCTTTCTTGATTCTATGGGTGGTGGTGCAT
GGCCGTTCTTAGTTGGTGGAGTGATTTGTCTGGTTAATTCCGATAACGAACGAGACCTTC
ACCT-CTAAATAGTGTGCATCTCTATTCACACTTCTTAGAGGGACGATGTGCGT---TAG
CACAAGGAAGTTGGAGGCAATAACAGGTCTGTGATGCCCCANNNNNNNNNNNNNNNNNNN
NNNNNNNNNNNNNNNNNNNNNNNNNNNNNNNNNNNNNNNNNNNNNNNNNNNNNNNNNNNN
NNNNNNNNNNNNNNNNNNNNNNNNNNNNNNNNNNNNNNNNNNNNNNNNNNNNNNNNNNNN
NNNNNNNNNNNNNNNNNNNNNNNNNNNNNNNNNNNNNNNNNNNNNNNNNNNNNNNNNNNN
NNNNNNNNNNNNNNNNNNNNNNNNNNNNNNNNNNNNNNNNNNNNNNNNNNNNNNNNNNNN
NNNNNNNNNNNNNNNNNNNNNNNNNNNN
>HQ867049  
NNNNNNNNNNNNNNNNNNNNNNNNNNNNNNNNNNNNNNNNNNNNNNNNNNNNNNNNNNNN
NNNNNNNNNNNNNNNNNNNNNNNNNNNNNNNNNNNNNNNNNNNNNNNNNNNNNNNNNNNN
NNNNNNNNNNNNNNNNNNNNNNNNNNNNNNNNNNNNNNNNNNNNNNNNNNNNNNNNNNNN
NNNNNNNNNNNNNNNNNNNNNNNNNNNNNNNNNNNNNNNNNNNNNNNNNNNNNNNNNNNN
NNNNNNNNNNNNNNNNNNNNNNNNNNNNNNNNNNNNNNNNNNNNNNNNNNNNNNNNNNNN
NNNNNNNNNNNNNNNNNNNNNNNNNNNNNNNNNNNNNNNNNNNNNNNNNNNNNNNNNNNN
NNNNNNNNNNNNNNNNNNNNNNNNNNNNNNNNNNNNNNNNNNNNNNNNNNNNNNNNNNNN
NNNNNNNNNNNNNNNNNNNNNNNNNNNNNNNNNNNNNNNNNNNNNNNNNNNNNNNNNNNN
NNNNNNNNNNNNNNNNNNNNNNNNNNNNNNNGTGCCAGCAGCCGCGGTAATACCAGCTCC
AGTAGCGTATATTAAAGTTGTTGCAGTTAAAAAGCTCGTAGTTGGATGTCGGAAAGGACC
TCCGTGTCCGTCACATGTTACTGTGAAGAAATCAGAGTGCTCAAAGCAGGCACCGAATGG
ATTAGCATGGGATAACCACCCTTGACCTCGGTCTTTGGGAGTTGGTTCAAAAGATCGATG
GCGCTTGATTAATAGGAACAGTCGGGGGCATTCGTATTCCGAAGTCAGAGGTGAAATTCT
TGGATTTTCGGAAGACGAACATATGCGAAAGCATTTGCCAAGGATGTTTTCATTAATCAA
GAACGAAAGTTCGGGGATCGAAGACGATCAGATACCGTCGTAGTCCGAACCATAAACGAT
GCCGACTAGGGATTGGAAGATGTGCTTCCATCTTTCAGCACCTTCCGAGAAATCAAAGTT
TTTGGGTTCCGGGGGGAGTATGGTCGCAAGGCTGAAACTTAAAGGAATTGACGGAAGGGC
ACCACCAGGAGTGGAGCCTGCGGCTTAATTTGACTCAACACGGGGAAACTTACCAGGTCC
AGACATAGGAAGGATTGACAGATTGACAGCTCTTTCTTGATTCTATGGGTGGTGGTGCAT
GGCCGTTCTTAGTTGGTGGAGTGATTTGTCTGGTTAATTCCGATAACGAACGAGACCTTC
ACCT-CTAAATAGTGTGCATCTCTATTCACACTTCTTAGAGGGACGATGTGCGT---TAG
CACAAGGAAGTTGGAGGCAATAACAGGTCTGTGATGCCCANNNNNNNNNNNNNNNNNNNN
NNNNNNNNNNNNNNNNNNNNNNNNNNNNNNNNNNNNNNNNNNNNNNNNNNNNNNNNNNNN
NNNNNNNNNNNNNNNNNNNNNNNNNNNNNNNNNNNNNNNNNNNNNNNNNNNNNNNNNNNN
NNNNNNNNNNNNNNNNNNNNNNNNNNNNNNNNNNNNNNNNNNNNNNNNNNNNNNNNNNNN
NNNNNNNNNNNNNNNNNNNNNNNNNNNNNNNNNNNNNNNNNNNNNNNNNNNNNNNNNNNN
NNNNNNNNNNNNNNNNNNNNNNNNNNNN
>HQ867075  
NNNNNNNNNNNNNNNNNNNNNNNNNNNNNNNNNNNNNNNNNNNNNNNNNNNNNNNNNNNN
NNNNNNNNNNNNNNNNNNNNNNNNNNNNNNNNNNNNNNNNNNNNNNNNNNNNNNNNNNNN
NNNNNNNNNNNNNNNNNNNNNNNNNNNNNNNNNNNNNNNNNNNNNNNNNNNNNNNNNNNN
NNNNNNNNNNNNNNNNNNNNNNNNNNNNNNNNNNNNNNNNNNNNNNNNNNNNNNNNNNNN
NNNNNNNNNNNNNNNNNNNNNNNNNNNNNNNNNNNNNNNNNNNNNNNNNNNNNNNNNNNN
NNNNNNNNNNNNNNNNNNNNNNNNNNNNNNNNNNNNNNNNNNNNNNNNNNNNNNNNNNNN
NNNNNNNNNNNNNNNNNNNNNNNNNNNNNNNNNNNNNNNNNNNNNNNNNNNNNNNNNNNN
NNNNNNNNNNNNNNNNNNNNNNNNNNNNNNNNNNNNNNNNNNNNNNNNNNNNNNNNNNNN
NNNNNNNNNNNNNNNNNNNNNNNNNNNNNTTGTGCCAGCAGCCGCGGTAATACCAGCTCC
AGTAGCGTATATTAAAGTTGTTGCAGTTAAAAAGCTCGTAGTTGGATGTCGGAAAGGACC
TCCGTGTCCGTCACATGTTACTGTGAAGAAATCAGAGTGCTCAAAGCAGGCACCGAATGG
ATTAGCATGGGATAACCACCCTTGACCTCGGTCTTTGGGAGTTGGTTCAAAAGATCGATG
GCGCTTGATTAATAGGAACAGTCGGGGGCATTCGTATTCCGAAGTCAGAGGTGAAATTCT
TGGATTTTCGGAAGACGAACATATGCGAAAGCATTTGCCAAGGATGTTTTCATTAATCAA
GAACGAAAGTTCGGGGATCGAAGACGATCAGATACCGTCGTAGTCCGAACCATAAACGAT
GCCGACTAGGGATTGGAAGATGTGCTTCCATCTTTCAGCACCTTCCGAGAAATCAAGGTT
TTTGGGTTCCGGGGGGAGTATGGTCGCAAGGCTGAAACTTAAAGGAATTGACGGAAGGGC
ACCACCAGGAGTGGAGCCTGCGGCTTAATTTGACTCAACACGGGGAAACTTACCAGGTCC
AGACATAGGAAGGATTGACAGATTGACAGCTCTTTCTTGATTCTATGGGTGGTGGTGCAT
GGCCGCTCTTAGTTGGTGGAGTGATTTGTCTGGTTAATTCCGATAACGAACGAGACCTTC
ACCT-CTAAATAGTGTGCATCTCTATTCACACTTCTTAGAGGGACGATGTGCGT---TAG
CACAAGGAAGTTGGAGGCAATAACAGGTCTGTGATGCCNNNNNNNNNNNNNNNNNNNNNN
NNNNNNNNNNNNNNNNNNNNNNNNNNNNNNNNNNNNNNNNNNNNNNNNNNNNNNNNNNNN
NNNNNNNNNNNNNNNNNNNNNNNNNNNNNNNNNNNNNNNNNNNNNNNNNNNNNNNNNNNN
NNNNNNNNNNNNNNNNNNNNNNNNNNNNNNNNNNNNNNNNNNNNNNNNNNNNNNNNNNNN
NNNNNNNNNNNNNNNNNNNNNNNNNNNNNNNNNNNNNNNNNNNNNNNNNNNNNNNNNNNN
NNNNNNNNNNNNNNNNNNNNNNNNNNNN
>HQ867111  
NNNNNNNNNNNNNNNNNNNNNNNNNNNNNNNNNNNNNNNNNNNNNNNNNNNNNNNNNNNN
NNNNNNNNNNNNNNNNNNNNNNNNNNNNNNNNNNNNNNNNNNNNNNNNNNNNNNNNNNNN
NNNNNNNNNNNNNNNNNNNNNNNNNNNNNNNNNNNNNNNNNNNNNNNNNNNNNNNNNNNN
NNNNNNNNNNNNNNNNNNNNNNNNNNNNNNNNNNNNNNNNNNNNNNNNNNNNNNNNNNNN
NNNNNNNNNNNNNNNNNNNNNNNNNNNNNNNNNNNNNNNNNNNNNNNNNNNNNNNNNNNN
NNNNNNNNNNNNNNNNNNNNNNNNNNNNNNNNNNNNNNNNNNNNNNNNNNNNNNNNNNNN
NNNNNNNNNNNNNNNNNNNNNNNNNNNNNNNNNNNNNNNNNNNNNNNNNNNNNNNNNNNN
NNNNNNNNNNNNNNNNNNNNNNNNNNNNNNNNNNNNNNNNNNNNNNNNNNNNNNNNNNNN
NNNNNNNNNNNNNNNNNNNNNNNNNNNNNNTGTGCCAGCAGCCGCGGTAATACCAGCTCC
AGTAGCGTATATTAAAGTTGTTGCAGTTAAAAAGCTCGTAGTTGGATGTCGGAAAGGACC
TCCGTGTCCGTCACATGTTACTGTGAAGAAATCAGAGTGCTCAAAGCAGGCACCGAATGG
ATTAGCATGGGATAACCACCCTTGACCTCGGTCTTTGGGAGTTGGTTCAAAAGATCGATG
GCGCTTGATTAATAGGAACAGTCGGGGGCATTCGTATTCCGAAGTCAGAGGTGAAATTCT
TGGATTTTCGGAAGACGAACATATGCGAAAGCATTTGCCAAGGATGTTTTCATTAATCAA
GAACGAAAGTTCGGGGATCGAAGACGATCAGATACCGTCGTAGTCCGAACCATAAACGAT
GCCGACTAGGGATTGGAAGATGTGCTTCCATCTTTCAGCACCTTCCGAGAAATCAAAGTT
TTTGGGTTCCGGGGGGAGTATGGTCGCAAGGCTGAAACTTAAAGGAATTGACGGAAGGGC
ACCACCAGGAGTGGAGCCTGCGGCTTAATTTGACTCAACACGGGGAAACTTACCAGGTCC
AGACATAGGAAGGATTGACAGATTGACAGCTCTTTCTTGATTCTATGGGTGGTGGTGCAT
GGCCGTTCTTAGTTGGTGGAGTGATTTGTCTGGTTAATTCCGATAACGAACGAGACCTTC
ACCT-CTAAATAGTGTGCATCTCTATTCACACTTCTTAGAGGGACGATGTGCGT---TAG
CACAAGGAAGTTGGAGGCAATAACAGGTCTGTNNNNNNNNNNNNNNNNNNNNNNNNNNNN
NNNNNNNNNNNNNNNNNNNNNNNNNNNNNNNNNNNNNNNNNNNNNNNNNNNNNNNNNNNN
NNNNNNNNNNNNNNNNNNNNNNNNNNNNNNNNNNNNNNNNNNNNNNNNNNNNNNNNNNNN
NNNNNNNNNNNNNNNNNNNNNNNNNNNNNNNNNNNNNNNNNNNNNNNNNNNNNNNNNNNN
NNNNNNNNNNNNNNNNNNNNNNNNNNNNNNNNNNNNNNNNNNNNNNNNNNNNNNNNNNNN
NNNNNNNNNNNNNNNNNNNNNNNNNNNN
>HQ867113  
NNNNNNNNNNNNNNNNNNNNNNNNNNNNNNNNNNNNNNNNNNNNNNNNNNNNNNNNNNNN
NNNNNNNNNNNNNNNNNNNNNNNNNNNNNNNNNNNNNNNNNNNNNNNNNNNNNNNNNNNN
NNNNNNNNNNNNNNNNNNNNNNNNNNNNNNNNNNNNNNNNNNNNNNNNNNNNNNNNNNNN
NNNNNNNNNNNNNNNNNNNNNNNNNNNNNNNNNNNNNNNNNNNNNNNNNNNNNNNNNNNN
NNNNNNNNNNNNNNNNNNNNNNNNNNNNNNNNNNNNNNNNNNNNNNNNNNNNNNNNNNNN
NNNNNNNNNNNNNNNNNNNNNNNNNNNNNNNNNNNNNNNNNNNNNNNNNNNNNNNNNNNN
NNNNNNNNNNNNNNNNNNNNNNNNNNNNNNNNNNNNNNNNNNNNNNNNNNNNNNNNNNNN
NNNNNNNNNNNNNNNNNNNNNNNNNNNNNNNNNNNNNNNNNNNNNNNNNNNNNNNNNNNN
NNNNNNNNNNNNNNNNNNNNNNNNNNNNNNTGTGCCAGCAGCCGCGGTAATACCAGCTCC
AGTAGCGTATATTAAAGTTGTTGCAGTTAAAAAGCTCGTAGTTGGATGTCGGAAAGGACC
TCCGTGTCCGTCACATGTTACTGTGAAGAAATCAGAGTGCTCAAAGCAGGCACCGAATGG
ATTAGCATGGGATAACCACCCTTGACCTCGGTCTTTGGGAGTTGGTTCAAAAGATCGATG
GCGCTTGATTAATAGGAACAGTCGGGGGCATTCGTATTCCGAAGTCAGAGGTGAAATTCT
TGGATTTTCGGAAGACGAACATATGCGAAAGCATTTGCCAAGGATGTTTTCATTAATCAA
GAACGAAAGTTCGGGGATCGAAGACGATCAGATACCGTCGTAGTCCGAACCATAAACGAT
GCCGACTAGGGATTGGAAGATGTGCTTCCATCTTTCAGCACCTTCCGAGAAATCAAAGTT
TTTGGGTTCCGGGGGGAGTATGGTCGCAAGGCTGAAACTTAAAGGAATTGACGGAAGGGC
ACCACCAGGAGTGGAGCCTGCGGCTTAATTTGACTCAACACGGGGAAACTTACCAGGTCC
AGACATAGGAAGGATTGACAGATTGACAGCTCTTTCTTGATTCTATGGGTGGTGGTGCAT
GGCCGTTCTTAGTTGGTGGAGTGATTTGTCTGGTTAATTCCGATAACGAACGAGACCTTC
ACCT-CTAAATAGTGTGCATCTCTATTCACACTTCTTAGAGGGACGATGTGCGT---TAG
CACAAGGAAGTTGGAGGCAATAACAGGTCTGTGATGCCCNNNNNNNNNNNNNNNNNNNNN
NNNNNNNNNNNNNNNNNNNNNNNNNNNNNNNNNNNNNNNNNNNNNNNNNNNNNNNNNNNN
NNNNNNNNNNNNNNNNNNNNNNNNNNNNNNNNNNNNNNNNNNNNNNNNNNNNNNNNNNNN
NNNNNNNNNNNNNNNNNNNNNNNNNNNNNNNNNNNNNNNNNNNNNNNNNNNNNNNNNNNN
NNNNNNNNNNNNNNNNNNNNNNNNNNNNNNNNNNNNNNNNNNNNNNNNNNNNNNNNNNNN
NNNNNNNNNNNNNNNNNNNNNNNNNNNN
>HQ867155  
NNNNNNNNNNNNNNNNNNNNNNNNNNNNNNNNNNNNNNNNNNNNNNNNNNNNNNNNNNNN
NNNNNNNNNNNNNNNNNNNNNNNNNNNNNNNNNNNNNNNNNNNNNNNNNNNNNNNNNNNN
NNNNNNNNNNNNNNNNNNNNNNNNNNNNNNNNNNNNNNNNNNNNNNNNNNNNNNNNNNNN
NNNNNNNNNNNNNNNNNNNNNNNNNNNNNNNNNNNNNNNNNNNNNNNNNNNNNNNNNNNN
NNNNNNNNNNNNNNNNNNNNNNNNNNNNNNNNNNNNNNNNNNNNNNNNNNNNNNNNNNNN
NNNNNNNNNNNNNNNNNNNNNNNNNNNNNNNNNNNNNNNNNNNNNNNNNNNNNNNNNNNN
NNNNNNNNNNNNNNNNNNNNNNNNNNNNNNNNNNNNNNNNNNNNNNNNNNNNNNNNNNNN
NNNNNNNNNNNNNNNNNNNNNNNNNNNNNNNNNNNNNNNNNNNNNNNNNNNNNNNNNNNN
NNNNNNNNNNNNNNNNNNNNNNNNNNNNNTTGTGCCAGCAGCCGCGGTAATACCAGCTCC
AGTAGCGTATATTAAAGTTGTTGCAGTTAAAAAGCTCGTAGTTGGATGTCGGAAAGGACC
TCCGTGTCCGTCACATGTTACTGTGAAGAAATCAGAGTGCTCAAAGCAGGCACCGAATGG
ATTAGCATGGGATAACCACCCTTGACCTCGGTCTTTGGGAGTTGGTTCAAAAGATCGATG
GCGCTTGATTAATAGGAACAGTCGGGGGCATTCGTATTCCGAAGTCAGAGGTGAAATTCT
TGGATTTTCGGAAGACGAACATATGCGAAAGCATTTGCCAAGGATGTTTTCATTAATCAA
GAACGAAAGTTCGGGGATCGAAGACGATCAGATACCGTCGTAGTCCGAACCATAAACGAT
GCCGACTAGGGATTGGAAGATGTGCTTCCATCTTTCAGCACCTTCCGAGAAATCAAAGTT
TTTGGGTTCCGGGGGGAGTATGGTCGCAAGGCTGAAACTTAAAGGAATTGACGGAAGGGC
ACCACCAGGAGTGGAGCCTGCGGCTTAATTTGACTCAACACGGGGAAACTTACCAGGTCC
AGACATAGGAAGGATTGACAGATTGACAGCTCTTTCTTGATTCTATGGGTGGTGGTGCAT
GGCCGTTCTTAGTTGGTGGAGTGATTTGTCTGGTTAATTCCGATAACGAACGAGACCTTC
ACCT-CTAAATAGTGTGCATCTCTATTCACACTTCTTAGAGGGACGATGTGCGT---TAG
CACAAGGAAGTTGGAGGCAATAACAGGTCTGTGATGCCCANNNNNNNNNNNNNNNNNNNN
NNNNNNNNNNNNNNNNNNNNNNNNNNNNNNNNNNNNNNNNNNNNNNNNNNNNNNNNNNNN
NNNNNNNNNNNNNNNNNNNNNNNNNNNNNNNNNNNNNNNNNNNNNNNNNNNNNNNNNNNN
NNNNNNNNNNNNNNNNNNNNNNNNNNNNNNNNNNNNNNNNNNNNNNNNNNNNNNNNNNNN
NNNNNNNNNNNNNNNNNNNNNNNNNNNNNNNNNNNNNNNNNNNNNNNNNNNNNNNNNNNN
NNNNNNNNNNNNNNNNNNNNNNNNNNNN
>HQ867156  
NNNNNNNNNNNNNNNNNNNNNNNNNNNNNNNNNNNNNNNNNNNNNNNNNNNNNNNNNNNN
NNNNNNNNNNNNNNNNNNNNNNNNNNNNNNNNNNNNNNNNNNNNNNNNNNNNNNNNNNNN
NNNNNNNNNNNNNNNNNNNNNNNNNNNNNNNNNNNNNNNNNNNNNNNNNNNNNNNNNNNN
NNNNNNNNNNNNNNNNNNNNNNNNNNNNNNNNNNNNNNNNNNNNNNNNNNNNNNNNNNNN
NNNNNNNNNNNNNNNNNNNNNNNNNNNNNNNNNNNNNNNNNNNNNNNNNNNNNNNNNNNN
NNNNNNNNNNNNNNNNNNNNNNNNNNNNNNNNNNNNNNNNNNNNNNNNNNNNNNNNNNNN
NNNNNNNNNNNNNNNNNNNNNNNNNNNNNNNNNNNNNNNNNNNNNNNNNNNNNNNNNNNN
NNNNNNNNNNNNNNNNNNNNNNNNNNNNNNNNNNNNNNNNNNNNNNNNNNNNNNNNNNNN
NNNNNNNNNNNNNNNNNNNNNNNNNNNNNTTGTGCCAGCAGCCGCGGTAATACCAGCTCC
AGTAGCGTATATTAAAGTTGTTGCAGTTAAAAAGCTCGTAGTTGGATGTCGGAAAGGACC
TCCGTGTCCGTCACATGTTACTGTGAAGAAATCAGAGTGCTCAAAGCAGGCACCGAATGG
ATTAGCATGGGATAACCACCCTTGACCTCGGTCTTTGGGAGTTGGTTCAAAAGATCGATG
GCGCTTGATTAATAGGAACAGTCGGGGGCATTCGTATTCCGAAGTCAGAGGTGAAATTCT
TGGATTTTCGGAAGACGAACATATGCGAAAGCATTTGCCAAGGATGTTTTCATTAATCAA
GAACGAAAGTTCGGGGATCGAAGACGATCAGATACCGTCGTAGTCCGAACCATAAACGAT
GCCGACTAGGGATTGGAAGATGTGCTTCCATCTTTCAGCACCTTCCGAGAAATCAAAGTT
TTTGGGTTCCGGGGGGGGTATGGTCGCAAGGCTGAAACTTAAAGGAATTGACGGAAGGGC
ACCACCAGGAGTGGAGCCTGCGGCTTAATTTGACTCAACACGGGGAAACTTACCAGGTCC
AGACATAGGAAGGATTGACAGATTGACAGCTCTTTCTTGATTCTATGGGTGGTGGTGCAT
GGCCGTTCTTAGTTGGTGGAGTGATTTGTCTGGTTAATTCCGATAACGAACGAGACCTTC
ACCT-CTAAATAGTGTGCATCTCTATTCACACTTCTTAGAGGGACGATGTGCGT---TAG
CACAAGGAAGTTGGAGGCAATAACAGGTCTGTGATGCCCAANNNNNNNNNNNNNNNNNNN
NNNNNNNNNNNNNNNNNNNNNNNNNNNNNNNNNNNNNNNNNNNNNNNNNNNNNNNNNNNN
NNNNNNNNNNNNNNNNNNNNNNNNNNNNNNNNNNNNNNNNNNNNNNNNNNNNNNNNNNNN
NNNNNNNNNNNNNNNNNNNNNNNNNNNNNNNNNNNNNNNNNNNNNNNNNNNNNNNNNNNN
NNNNNNNNNNNNNNNNNNNNNNNNNNNNNNNNNNNNNNNNNNNNNNNNNNNNNNNNNNNN
NNNNNNNNNNNNNNNNNNNNNNNNNNNN
>HQ869827  
NNNNNNNNNNNNNNNNNNNNNNNNNNNNNNNNNNNNNNNNNNNNNNNNNNNNNNNNNNNN
NNNNNNNNNNNNNNNNNNNNNNNNNNNNNNNNNNNNNNNNNNNNNNNNNNNNNNNNNNNN
NNNNNNNNNNNNNNNNNNNNNNNNNNNNNNNNNNNNNNNNNNNNNNNNNNNNNNNNNNNN
NNNNNNNNNNNNNNNNNNNNNNNNNNNNNNNNNNNNNNNNNNNNNNNNNNNNNNNNNNNN
NNNNNNNNNNNNNNNNNNNNNNNNNNNNNNNNNNNNNNNNNNNNNNNNNNNNNNNNNNNN
NNNNNNNNNNNNNNNNNNNNNNNNNNNNNNNNNNNNNNNNNNNNNNNNNNNNNNNNNNNN
NNNNNNNNNNNNNNNNNNNNNNNNNNNNNNNNNNNNNNNNNNNNNNNNNNNNNNNNNNNN
NNNNNNNNNNNNNNNNNNNNNNNNNNNNNNNNNNNNNNNNNNNNNNNNNNNNNNNNNNNN
NNNNNNNNNNNNNNNNNNNNNNNNNNNNNNNNNNNNNNNNNNNNCGGTAATACCAGCTCC
AGTAGCGTATATTAAAGTTGTTGCAGTTAAAAAGCTCGTAGTTGGATGTCGGAAAGGACC
TCCGTGTCCGTCACATGTTACTGTGAAGAAATCAGAGTGCTCAAAGCAGGCACCGAATGG
ATTAGCATGGGATAACCACCCTTGACCTCGGTCTTTGGGAGTTGGTTCAAAAGATCGATG
GCGCTTGATTAATAGGAACAGTCGGGGGCATTCGTATTCCGAAGTCAGAGGTGAAATTCT
TGGATTTTCGGAAGACGAACATATGCGAAAGCATTTGCCAAGGATGTTTTCATTAATCAA
GAACGAAAGTTCGGGGATCGAAGACGATCAGATACCGTCGTAGTCCGAACCATAAACGAT
GCCGACTAGGGATTGGAAGATGTGCTTCCATCTTTCAGCACCTTCCGAGAAATCAAAGTT
TTTGGGTTCCGGGGGGAGTATGGTCGCAAGGCTGAAACTTAAAGGAATTGACGGAAGGGC
ACCACCAGGAGTGGAGCCTGCGGCTTAATTTGACTCAACACGGGGAAACTTGCCAGGTCC
AGACATAGGAAGGATTGACAGATTGACAGCTCTTTCTTGATTCTATGGGTGGTGGTGCAT
GGCCGTTCTTAGTTGGTGGAGTGATTTGTCTGGTTAATTCCGATAACGAACGAGACCTTC
ACCT-CTAAATAGTGTGCATCTCTATTCACACTTCTTAGAGGGACGATGTGCGT---TAG
CACAAGGAAGTTGGAGGCAATAACNNNNNNNNNNNNNNNNNNNNNNNNNNNNNNNNNNNN
NNNNNNNNNNNNNNNNNNNNNNNNNNNNNNNNNNNNNNNNNNNNNNNNNNNNNNNNNNNN
NNNNNNNNNNNNNNNNNNNNNNNNNNNNNNNNNNNNNNNNNNNNNNNNNNNNNNNNNNNN
NNNNNNNNNNNNNNNNNNNNNNNNNNNNNNNNNNNNNNNNNNNNNNNNNNNNNNNNNNNN
NNNNNNNNNNNNNNNNNNNNNNNNNNNNNNNNNNNNNNNNNNNNNNNNNNNNNNNNNNNN
NNNNNNNNNNNNNNNNNNNNNNNNNNNN
>HQ870009  
NNNNNNNNNNNNNNNNNNNNNNNNNNNNNNNNNNNNNNNNNNNNNNNNNNNNNNNNNNNN
NNNNNNNNNNNNNNNNNNNNNNNNNNNNNNNNNNNNNNNNNNNNNNNNNNNNNNNNNNNN
NNNNNNNNNNNNNNNNNNNNNNNNNNNNNNNNNNNNNNNNNNNNNNNNNNNNNNNNNNNN
NNNNNNNNNNNNNNNNNNNNNNNNNNNNNNNNNNNNNNNNNNNNNNNNNNNNNNNNNNNN
NNNNNNNNNNNNNNNNNNNNNNNNNNNNNNNNNNNNNNNNNNNNNNNNNNNNNNNNNNNN
NNNNNNNNNNNNNNNNNNNNNNNNNNNNNNNNNNNNNNNNNNNNNNNNNNNNNNNNNNNN
NNNNNNNNNNNNNNNNNNNNNNNNNNNNNNNNNNNNNNNNNNNNNNNNNNNNNNNNNNNN
NNNNNNNNNNNNNNNNNNNNNNNNNNNNNNNNNNNNNNNNNNNNNNNNNNNNNNNNNNNN
NNNNNNNNNNNNNNNNNNNNNNNNNNNNNNNNNNNNNNNNNNNNNGGTAATACCAGCTCC
AGTAGCGTATATTAAAGTTGTTGCAGTTAAAAAGCTCGTAGTTGGATGTCGGAAAGGACC
TCCGTGTCCGTCACATGTTACTGTGAAGAAATCAGAGTGCTCAAAGCAGGCACCGAATGG
ATTAGCATGGGATAACCACCCTTGACCTCGGTCTTTGGGAGTTGGTTCAAAAGATCGATG
GCGCTTGATTAATAGGAACAGTCGGGGGCATTCGTATTCCGAAGTCAGAGGTGAAATTCT
TGGATTTTCGGAAGACGAACATATGCGAAAGCATTTGCCAAGGATGTTTTCATTAATCAA
GAACGAAAGTTCGGGGATCGAAGACGATCAGATACCGTCGTAGTCCGAACCATAAACGAT
GCCGACTAGGGATTGGAAGATGTGCTTCCATCTTTCAGCACCTTCCGAGAAATCAAAGTT
TTTGGGTTCCGGGGGGAGTATGGTCGCAAGGCTGAAACTTAAAGGAATTGACGGAAGGGC
ACCACCAGGAGTGGAGCCTGCGGCTTAATTTGACTCAACACGGGGAAACTTACCAGGTCC
AGACATAGGAAGGATTGACAGATTGACAGCTCTTTCTTGATTCTATGGGTGGTGGTGCAT
GGCCGTTCTTAGTTGGTGGAGTGATTTGTCTGGTTAATTCCGATAACGAACGAGACCTTC
ACCT-CTAAATAGTGTGCATCTCTATTCACACTTCTTAGAGGGACGATGTGCGT---TAG
CACAAGGAAGTTGGAGGCAATAACAGGTCTGTGATNNNNNNNNNNNNNNNNNNNNNNNNN
NNNNNNNNNNNNNNNNNNNNNNNNNNNNNNNNNNNNNNNNNNNNNNNNNNNNNNNNNNNN
NNNNNNNNNNNNNNNNNNNNNNNNNNNNNNNNNNNNNNNNNNNNNNNNNNNNNNNNNNNN
NNNNNNNNNNNNNNNNNNNNNNNNNNNNNNNNNNNNNNNNNNNNNNNNNNNNNNNNNNNN
NNNNNNNNNNNNNNNNNNNNNNNNNNNNNNNNNNNNNNNNNNNNNNNNNNNNNNNNNNNN
NNNNNNNNNNNNNNNNNNNNNNNNNNNN
>HQ870103  
NNNNNNNNNNNNNNNNNNNNNNNNNNNNNNNNNNNNNNNNNNNNNNNNNNNNNNNNNNNN
NNNNNNNNNNNNNNNNNNNNNNNNNNNNNNNNNNNNNNNNNNNNNNNNNNNNNNNNNNNN
NNNNNNNNNNNNNNNNNNNNNNNNNNNNNNNNNNNNNNNNNNNNNNNNNNNNNNNNNNNN
NNNNNNNNNNNNNNNNNNNNNNNNNNNNNNNNNNNNNNNNNNNNNNNNNNNNNNNNNNNN
NNNNNNNNNNNNNNNNNNNNNNNNNNNNNNNNNNNNNNNNNNNNNNNNNNNNNNNNNNNN
NNNNNNNNNNNNNNNNNNNNNNNNNNNNNNNNNNNNNNNNNNNNNNNNNNNNNNNNNNNN
NNNNNNNNNNNNNNNNNNNNNNNNNNNNNNNNNNNNNNNNNNNNNNNNNNNNNNNNNNNN
NNNNNNNNNNNNNNNNNNNNNNNNNNNNNNNNNNNNNNNNNNNNNNNNNNNNNNNNNNNN
NNNNNNNNNNNNNNNNNNNNNNNNNNNNNNNNNNNNNNNNNCCGCGGTAATACCAGCTCC
AGTAGCGTATATTAAAGTTGTTGCAGTTAAAAAGCTCGTAGTTGGATGTCGGAAAGGACC
TCCGTGTCCGTCACATGTTACTGTGAAGAAATCAGAGTGCTCAAAGCAGGCACCGAATGG
ATTAGCATGGGATAACCACCCTTGACCTCGGTCTTTGGGAGTTGGTTCAAAAGATCGATG
GCGCTTGATTAATAGGAACAGTCGGGGGCATTCGTATTCCGAAGTCAGAGGTGAAATTCT
TGGATTTTCGGAAGACGAACATATGCGAAAGCATTTGCCAAGGATGTTTTCATTAATCAA
GAACGAAAGTTCGGGGATCGAAGACGATCAGATACCGTCGTAGTCCGAACCATAAACGAT
GCCGACTAGGGATTGGAAGATGTGCTTCCATCTTTCAGCACCTTCCGAGAAATCAAAGTT
TTTGGGTTCCGGGGGGAGTATGGTCGCAAGGCTGAAACTTAAAGGAATTGACGGAAGGGC
ACCACCAGGAGTGGAGCCTGCGGCTTAATTTGACTCAACACGGGGAAACTTACCAGGTCC
AGACATAGGAAGGATTGACAGATTGACAGCTCTTTCTTGATTCTATGGGTGGTGGTGCAT
GGCCGTTCTTAGTTGGTGGAGTGATTTGTCTGGTTAATTCCGATAACGAACGAGACCTTC
ACCT-CTAAATAGTGTGCATCTCTATTCACACTTCTTAGAGGGACGATGTGCGT---TAG
CACAAGGAAGTTGGAGGCAATAACAGGTCTGTGATGCNNNNNNNNNNNNNNNNNNNNNNN
NNNNNNNNNNNNNNNNNNNNNNNNNNNNNNNNNNNNNNNNNNNNNNNNNNNNNNNNNNNN
NNNNNNNNNNNNNNNNNNNNNNNNNNNNNNNNNNNNNNNNNNNNNNNNNNNNNNNNNNNN
NNNNNNNNNNNNNNNNNNNNNNNNNNNNNNNNNNNNNNNNNNNNNNNNNNNNNNNNNNNN
NNNNNNNNNNNNNNNNNNNNNNNNNNNNNNNNNNNNNNNNNNNNNNNNNNNNNNNNNNNN
NNNNNNNNNNNNNNNNNNNNNNNNNNNN
>HQ870873  
NNNNNNNNNNNNNNNNNNNNNNNNNNNNNNNNNNNNNNNNNNNNNNNNNNNNNNNNNNNN
NNNNNNNNNNNNNNNNNNNNNNNNNNNNNNNNNNNNNNNNNNNNNNNNNNNNNNNNNNNN
NNNNNNNNNNNNNNNNNNNNNNNNNNNNNNNNNNNNNNNNNNNNNNNNNNNNNNNNNNNN
NNNNNNNNNNNNNNNNNNNNNNNNNNNNNNNNNNNNNNNNNNNNNNNNNNNNNNNNNNNN
NNNNNNNNNNNNNNNNNNNNNNNNNNNNNNNNNNNNNNNNNNNNNNNNNNNNNNNNNNNN
NNNNNNNNNNNNNNNNNNNNNNNNNNNNNNNNNNNNNNNNNNNNNNNNNNNNNNNNNNNN
NNNNNNNNNNNNNNNNNNNNNNNNNNNNNNNNNNNNNNNNNNNNNNNNNNNNNNNNNNNN
NNNNNNNNNNNNNNNNNNNNNNNNNNNNNNNNNNNNNNNNNNNNNNNNNNNNNNNNNNNN
NNNNNNNNNNNNNNNNNNNNNNNNNNNNNNNNNNNNNNNNNNNNNNNNNNNACCAGCTCC
AGTAGCGTATATTAAAGTTGTTGCAGTTAAAAAGCTCGTAGTTGGATGTCGGAAAGGACC
TCCGTGTCCGTCACATGTTACTGTGAAGAAATCAGAGTGCTCAAAGCAGGCACCGAATGG
ATTAGCATGGGATAACCACCCTTGACCTCGGTCTTTGGGAGTTGGTTCAAAAGATCGATG
GCGCTTGATTAATAGGAACAGTCGGGGGCATTCGTATTCCGAAGTCAGAGGTGAAATTCT
TGGATTTTCGGAAGACGAACATATGCGAAAGCATTTGCCAAGGATGTTTTCATTAATCAA
GAACGAAAGTTCGGGGATCGAAGACGATCAGATACCGTCGTAGTCCGAACCATAAACGAT
GCCGACTAGGGATTGGAAGATGTGCTTCCATCTTTCAGCACCTTCCGAGAAATCAAAGTT
TTTGGGTTCCGGGGGGAGTATGGTCGCAAGGCTGAAACTTAAAGGAATTGACGGAAGGGC
ACCACCAGGAGTGGAGCCTGCGGCTTAATTTGACTCAACACGGGGAAACTTACCAGGTCC
AGACATAGGAAGGATTGACAGATTGACAGCTCTTTCTTGATTCTATGGGTGGTGGTGCAT
GGCCGTTCTTAGTTGGTGGAGTGATTTGTCTGGTTAATTCCGATAACGAACGAGACCTTC
ACCT-CTAAATAGTGTGCATCTCTATTCACACTTCTTAGAGGGACGATGTGCGT---TAG
CACAAGGAAGTTGGAGGCAATAACNNNNNNNNNNNNNNNNNNNNNNNNNNNNNNNNNNNN
NNNNNNNNNNNNNNNNNNNNNNNNNNNNNNNNNNNNNNNNNNNNNNNNNNNNNNNNNNNN
NNNNNNNNNNNNNNNNNNNNNNNNNNNNNNNNNNNNNNNNNNNNNNNNNNNNNNNNNNNN
NNNNNNNNNNNNNNNNNNNNNNNNNNNNNNNNNNNNNNNNNNNNNNNNNNNNNNNNNNNN
NNNNNNNNNNNNNNNNNNNNNNNNNNNNNNNNNNNNNNNNNNNNNNNNNNNNNNNNNNNN
NNNNNNNNNNNNNNNNNNNNNNNNNNNN
>HQ870990  
NNNNNNNNNNNNNNNNNNNNNNNNNNNNNNNNNNNNNNNNNNNNNNNNNNNNNNNNNNNN
NNNNNNNNNNNNNNNNNNNNNNNNNNNNNNNNNNNNNNNNNNNNNNNNNNNNNNNNNNNN
NNNNNNNNNNNNNNNNNNNNNNNNNNNNNNNNNNNNNNNNNNNNNNNNNNNNNNNNNNNN
NNNNNNNNNNNNNNNNNNNNNNNNNNNNNNNNNNNNNNNNNNNNNNNNNNNNNNNNNNNN
NNNNNNNNNNNNNNNNNNNNNNNNNNNNNNNNNNNNNNNNNNNNNNNNNNNNNNNNNNNN
NNNNNNNNNNNNNNNNNNNNNNNNNNNNNNNNNNNNNNNNNNNNNNNNNNNNNNNNNNNN
NNNNNNNNNNNNNNNNNNNNNNNNNNNNNNNNNNNNNNNNNNNNNNNNNNNNNNNNNNNN
NNNNNNNNNNNNNNNNNNNNNNNNNNNNNNNNNNNNNNNNNNNNNNNNNNNNNNNNNNNN
NNNNNNNNNNNNNNNNNNNNNNNNNNNNNNNNNNNNNNNNNNNNNNNNNATACCAGCTCC
AGTAGCGTATATTAAAGTTGTTGCAGTTAAAAAGCTCGTAGTTGGATGTCGGAAAGGACC
TCCGTGTCCGTCACATGTTACTGTGAAGAAATCAGAGTGCTCAAAGCAGGCACCGAATGG
ATTAGCATGGGATAACCACCCTTGACCTCGGTCTTTGGGAGTTGGTTCAAAAGATCGATG
GCGCTTGATTAATAGGAACAGTCGGGGGCATTCGTATTCCGAAGTCAGAGGTGAAATTCT
TGGATTTTCGGAAGACGAACATATGCGAAAGCATTTGCCAAGGATGTTTTCATTAATCAA
GAACGAAAGTTCGGGGATCGAAGACGATCAGATACCGTCGTAGTCCGAACCATAAACGAT
GCCGACTAGGGATTGGAAGATGTGCTTCCATCTTTCAGCACCTTCCGAGAAATCAAAGTT
TTTGGGTTCCGGGGGGAGTATGGTCGCAAGGCTGAAACTTAAAGGAATTGACGGAAGGGC
ACCACCAGGAGTGGAGCCTGCGGCTTAATTTGACTCAACACGGGGAAACTTACCAGGTCC
AGACATAGGAAGGATTGACAGATTGACAGCTCTTTCTTGATTCTATGGGTGGTGGTGCAT
GGCCGTTCTTAGTTGGTGGAGTGATTTGTCTGGTTAATTCCGATAACGAACGAGACCTTC
ACCT-CTAAATAGTGTGCATCTCTATTCACACTTCTTAGAGGGACGATGTGCGT---TAG
CACAAGGAAGTTGGAGGCAATANNNNNNNNNNNNNNNNNNNNNNNNNNNNNNNNNNNNNN
NNNNNNNNNNNNNNNNNNNNNNNNNNNNNNNNNNNNNNNNNNNNNNNNNNNNNNNNNNNN
NNNNNNNNNNNNNNNNNNNNNNNNNNNNNNNNNNNNNNNNNNNNNNNNNNNNNNNNNNNN
NNNNNNNNNNNNNNNNNNNNNNNNNNNNNNNNNNNNNNNNNNNNNNNNNNNNNNNNNNNN
NNNNNNNNNNNNNNNNNNNNNNNNNNNNNNNNNNNNNNNNNNNNNNNNNNNNNNNNNNNN
NNNNNNNNNNNNNNNNNNNNNNNNNNNN
>HQ871029  
NNNNNNNNNNNNNNNNNNNNNNNNNNNNNNNNNNNNNNNNNNNNNNNNNNNNNNNNNNNN
NNNNNNNNNNNNNNNNNNNNNNNNNNNNNNNNNNNNNNNNNNNNNNNNNNNNNNNNNNNN
NNNNNNNNNNNNNNNNNNNNNNNNNNNNNNNNNNNNNNNNNNNNNNNNNNNNNNNNNNNN
NNNNNNNNNNNNNNNNNNNNNNNNNNNNNNNNNNNNNNNNNNNNNNNNNNNNNNNNNNNN
NNNNNNNNNNNNNNNNNNNNNNNNNNNNNNNNNNNNNNNNNNNNNNNNNNNNNNNNNNNN
NNNNNNNNNNNNNNNNNNNNNNNNNNNNNNNNNNNNNNNNNNNNNNNNNNNNNNNNNNNN
NNNNNNNNNNNNNNNNNNNNNNNNNNNNNNNNNNNNNNNNNNNNNNNNNNNNNNNNNNNN
NNNNNNNNNNNNNNNNNNNNNNNNNNNNNNNNNNNNNNNNNNNNNNNNNNNNNNNNNNNN
NNNNNNNNNNNNNNNNNNNNNNNNNNNNNNNNNNNNNNNNNNNNNNNNNNNACCAGCTCC
AGTAGCGTATATTAAAGTTGTTGCAGTTAAAAAGCTCGTAGTTGGATGTCGGAAAGGACC
TCCGTGTCCGTCACATGTTACTGTGAAGAAATCAGAGTGCTCAAAGCAGGCACCGAATGG
ATTAGCATGGGATAACCACCCTTGACCTCGGTCTTTGGGAGTTGGTTCAAAAGATCGATG
GCGCTTGATTAATAGGAACAGTCGGGGGCATTCGTATTCCGAAGTCAGAGGTGAAATTCT
TGGATTTTCGGAAGACGAACATATGCGAAAGCATTTGCCAAGGATGTTTTCATTAATCAA
GAACGAAAGTTCGGGGATCGAAGACGATCAGATACCGTCGTAGTCCGAACCATAAACGAT
GCCGACTAGGGATTGGAAGATGTGCTTCCATCTTTCAGCACCTTCCGAGAAATCAAAGTT
TTTGGGTTCCGGGGGGAGTATGGTCGCAAGGCTGAAACTTAAAGGAATTGACGGAAGGGC
ACCACCAGGAGTGGAGCCTGCGGCTTAATTTGACCCAACACGGGGAAACTTACCAGGTCC
AGACATAGGAAGGATTGACAGATTGACAGCTCTTTCTTGATTCTATGGGTGGTGGTGCAT
GGCCGTTCTTAGTTGGTGGAGTGATTTGTCTGGTTAATTCCGATAACGAACGAGACCTTC
ACCT-CTAAATAGTGTGCATCTCTATTCACACTTCTTAGAGGGACGATGTGCGT---TAG
CACAAGGAAGTTGGAGGCAATAACNNNNNNNNNNNNNNNNNNNNNNNNNNNNNNNNNNNN
NNNNNNNNNNNNNNNNNNNNNNNNNNNNNNNNNNNNNNNNNNNNNNNNNNNNNNNNNNNN
NNNNNNNNNNNNNNNNNNNNNNNNNNNNNNNNNNNNNNNNNNNNNNNNNNNNNNNNNNNN
NNNNNNNNNNNNNNNNNNNNNNNNNNNNNNNNNNNNNNNNNNNNNNNNNNNNNNNNNNNN
NNNNNNNNNNNNNNNNNNNNNNNNNNNNNNNNNNNNNNNNNNNNNNNNNNNNNNNNNNNN
NNNNNNNNNNNNNNNNNNNNNNNNNNNN
>HQ871108  
NNNNNNNNNNNNNNNNNNNNNNNNNNNNNNNNNNNNNNNNNNNNNNNNNNNNNNNNNNNN
NNNNNNNNNNNNNNNNNNNNNNNNNNNNNNNNNNNNNNNNNNNNNNNNNNNNNNNNNNNN
NNNNNNNNNNNNNNNNNNNNNNNNNNNNNNNNNNNNNNNNNNNNNNNNNNNNNNNNNNNN
NNNNNNNNNNNNNNNNNNNNNNNNNNNNNNNNNNNNNNNNNNNNNNNNNNNNNNNNNNNN
NNNNNNNNNNNNNNNNNNNNNNNNNNNNNNNNNNNNNNNNNNNNNNNNNNNNNNNNNNNN
NNNNNNNNNNNNNNNNNNNNNNNNNNNNNNNNNNNNNNNNNNNNNNNNNNNNNNNNNNNN
NNNNNNNNNNNNNNNNNNNNNNNNNNNNNNNNNNNNNNNNNNNNNNNNNNNNNNNNNNNN
NNNNNNNNNNNNNNNNNNNNNNNNNNNNNNNNNNNNNNNNNNNNNNNNNNNNNNNNNNNN
NNNNNNNNNNNNNNNNNNNNNNNNNNNNNNNNNNNNNNNNNNNNNNNNNNNACCAGCTCC
AGTAGCGTATATTAAAGTTGTTGCAGTTAAAAAGCTCGTAGTTGGATGTCGGAAAGGACC
TCCGTGTCCGTCACATGTTACTGTGAAGAAATCAGAGTGCTCAAAGCAGGCACCGAATGG
ATTAGCATGGGATAACCACCCTTGACCTCGGTCTTTGGGAGTTGGTTCAAAAGATCGATG
GCGCTTGATTAATAGGAACAGTCGGGGGCATTCGTATTCCGAAGTCAGAGGTGAAATTCT
TGGATTTTCGGAAGACGAACATATGCGAAAGCATTTGCCAAGGATGTTTTCATTAATCAA
GAACGAAAGTTCGGGGATCGAAGACGATCAGATACCGTCGTAGTCCGAACCATAAACGAT
GCCGACTAGGGATTGGAAGATGTGCTTCCATCTTTCAGCACCTTCCGAGAAATCAAAGTT
TTTGGGTTCCGGGGGGAGTATGGTCGCAAGGCTGAAACTTAAAGGAATTGACGGAAGGGC
ACCACCAGGAGTGGAGCCTGCGGCTTAATTTGACTCAACACGGGGAAACTTACCAGGTCC
AGACATAGGAAGGATTGACAGATTGACAGCTCTTTCTTGATTCTATGGGTGGTGGTGCAT
GGCCGTTCTTAGTTGGTGGAGTGATTTGTCTGGTTAATTCCGATAACGAACGAGACCTTC
ACCT-CTAAATAGTGTGCATCTCTATTCACACTTCTTAGAGGGACGATGTGCGT---TAG
CACAAGGAAGTTGGAGGCAATAACNNNNNNNNNNNNNNNNNNNNNNNNNNNNNNNNNNNN
NNNNNNNNNNNNNNNNNNNNNNNNNNNNNNNNNNNNNNNNNNNNNNNNNNNNNNNNNNNN
NNNNNNNNNNNNNNNNNNNNNNNNNNNNNNNNNNNNNNNNNNNNNNNNNNNNNNNNNNNN
NNNNNNNNNNNNNNNNNNNNNNNNNNNNNNNNNNNNNNNNNNNNNNNNNNNNNNNNNNNN
NNNNNNNNNNNNNNNNNNNNNNNNNNNNNNNNNNNNNNNNNNNNNNNNNNNNNNNNNNNN
NNNNNNNNNNNNNNNNNNNNNNNNNNNN
>HQ871119  
NNNNNNNNNNNNNNNNNNNNNNNNNNNNNNNNNNNNNNNNNNNNNNNNNNNNNNNNNNNN
NNNNNNNNNNNNNNNNNNNNNNNNNNNNNNNNNNNNNNNNNNNNNNNNNNNNNNNNNNNN
NNNNNNNNNNNNNNNNNNNNNNNNNNNNNNNNNNNNNNNNNNNNNNNNNNNNNNNNNNNN
NNNNNNNNNNNNNNNNNNNNNNNNNNNNNNNNNNNNNNNNNNNNNNNNNNNNNNNNNNNN
NNNNNNNNNNNNNNNNNNNNNNNNNNNNNNNNNNNNNNNNNNNNNNNNNNNNNNNNNNNN
NNNNNNNNNNNNNNNNNNNNNNNNNNNNNNNNNNNNNNNNNNNNNNNNNNNNNNNNNNNN
NNNNNNNNNNNNNNNNNNNNNNNNNNNNNNNNNNNNNNNNNNNNNNNNNNNNNNNNNNNN
NNNNNNNNNNNNNNNNNNNNNNNNNNNNNNNNNNNNNNNNNNNNNNNNNNNNNNNNNNNN
NNNNNNNNNNNNNNNNNNNNNNNNNNNNNNNNNNNNNNNNNNNNNNNNNATACCAGCTCC
AGTAGCGTATATTAAAGTTGTTGCAGTTAAAAAGCTCGTAGTTGGATGTCGGAAAGGACC
TCCGTGTCCGTCACATGTTACTGTGAAGAAATCAGAGTGCTCAAAGCAGGCACCGAATGG
ATTAGCATGGGATAACCACCCTTGACCTCGGTCTTTGGGAGTTGGTTCAAAAGATCGATG
GCGCTTGATTAATAGGAACAGTCGGGGGCATTCGTATTCCGAAGTCAGAGGTGAAATTCT
TGGATTTTCGGAAGACGAACATATGCGAAAGCATTTGCCAAGGATGTTTTCATTAATCAA
GAACGAAAGTTCGGGGATCGAAGACGATCAGATACCGTCGTAGTCCGAACCATAAACGAT
GCCGACTAGGGATTGGAAGATGTGCTTCCATCTTTCAGCACCTTCCGAGAAATCAAAGTT
TTTGGGTTCCGGGGGGAGTATGGTCGCAAGGCTGAAACTTAAAGGAATTGACGGAAGGGC
ACCACCAGGAGTGGAGCCTGCGGCTTAATTTGACTCAACACGGGGAAACTTACCAGGTCC
AGACATAGGAAGGATTGACAGATTGACAGCTCTTTCTTGATTCTATGGGTGGTGGTGCAT
GGCCGTTCTTAGTTGGTGGAGTGATTTGTCTGGTTAATTCCGATAACGAACGAGACCTTC
ACCT-CTAAATAGTGTGCATCTCTATTCACACTTCTTAGAGGGACGATGTGCGT---TAG
CACAAGGAAGTTGGAGGCAATANNNNNNNNNNNNNNNNNNNNNNNNNNNNNNNNNNNNNN
NNNNNNNNNNNNNNNNNNNNNNNNNNNNNNNNNNNNNNNNNNNNNNNNNNNNNNNNNNNN
NNNNNNNNNNNNNNNNNNNNNNNNNNNNNNNNNNNNNNNNNNNNNNNNNNNNNNNNNNNN
NNNNNNNNNNNNNNNNNNNNNNNNNNNNNNNNNNNNNNNNNNNNNNNNNNNNNNNNNNNN
NNNNNNNNNNNNNNNNNNNNNNNNNNNNNNNNNNNNNNNNNNNNNNNNNNNNNNNNNNNN
NNNNNNNNNNNNNNNNNNNNNNNNNNNN
>HeterBB2JX
AGTCATATGCTTGTCTCGAAGATTAAGCCATGCACGTCCAAGTTCAAGGCCCTCCCAATG
CGAAACTGCGGATGGCTCAGTAAAACAGTGTGAATCCCCAGGGC----GGTTTCTCCCAA
AAGGATAACTGTGGAAACTCCAGAGCTAATACTTGAATCGTCCGC----CGGGGGGTTTA
TCA-GTAGCGGCCGGCGGTCGGCTCTGGTGAATCATGGTAAAT--CCAGATCGGCGTCGA
CTCGCCCCTCGAGTCTCTGACCTATCAGCTTTCGACGCTACTGTAAGGTACTAGCAGGGC
GATTACGGGTGACGGGGAATTAGTGTTCGATTCCGGAGAGGGAGCCTGAGAGATGGCTAC
CACGTCCATGGACGGCAGCAGGCGCGCAAATTACCCAATCCTAACG---CAAGGGAGGTA
GTGAAGAGACATACCGACCCGGCGCCGCGTCGGGATTCGGAATGGTGACAATTTAAATCG
CTTACAGAGTATCGATTGGAGGGCAAGTCTGGTGCCAGCAGCCGCGGTAATTCCAGCTCC
AATAGCATATATTAAAGTTGTTGCAGTTAAAAAGCTCGTAGTTGGCTCTCGAGGCGGCTC
GGTCTCCGGAACCGATGGAACCGTGAGTAAATCACAGTGTCCAAAGCAGGCGGTGTGTGA
TCTAGCATGGTACTCCAGCGTTAGTTTTCCGCCGTAAGGGGCTCGCGTGTACCGGCGCGG
AAACGTGGTTAATGGGGGTGATCGAGGGCGTAAGTATTGTGCCGGGAGAGGTGAAATTCA
TAGATCGGCGCAGGACTAACAGCAGCGAAAGCGCACGCCCAGCGCGCCTCCATCAATCAG
GAACGAAAGTTTGGGGATCGAAGACGATCAGATACCGTCGTAGTCCAAACCGTAAACGAT
ACCGACCCGGGATTGGGACGCGAACCAGACCCTCTCAGAACCGCAAGGGAAACCACAGTC
TCTGGGTTCTGGGGGGAGTATGGTCGCAAGGCTGAAACTTAAAGGAATTGACGGAAGGGC
A-CACCAGGAGTGGAACCTGCGGCTTAATTTGACTCAACACGGGAAAACTCACCAGGTCC
GGACATATTGAGGATTGACAGGTTGATAGCCCTTTCTTGATTGTATGAGTGGTGGTGCAT
GGCCGTTCTTAGTTGGTGGAGTGATTTGTCTGGTTAATTCCGTTAACGAACGAGACCTTT
ACCTGCTAAATAGCCCTGCGTCCTTGTATCGCTTCTTAGAGGGACATTGTAGCGTTATAG
CGCACGGAAGTTAAAGGCAATAACAGGTCTGTGATGCCCTTAGATGTTCTGGGCCGCACG
CGCGTTACAATGCAGAGAGCAGCGAGGCCTTCGCGGATGCGTGTGGGGAGTCTTTTTAAA
CCTCTGCGTGACGGGGACAGTTGATTGCAATTATTCATCTCGAACGAGGAATTCCTAGTA
AGTATGAGTCATTAACTCGTGCTGATTACGTCCCTGCCCTTTGTACACACCGCCCGTCGC
TCCTACCGATGGGACGAATGGATGAGTCAGCCGGAGCCGTGGAAGGTCGACAAATCCTTT
CGTTTGTAGGAAGGAGAAGTCGTAACAA
>IGO3      
TAGCATATGCTTGTCTCAAAGATTAAGCCATGCATGTCTCAGTGT-AAACACTAGAATTG
TGAAACTGCGAATGGCTCATTACATCAGTGATAATCTCTTTGAT----AGTGCGTGGCAC
ATGGATAACTGTGCTAACCGTAGAGCTAATACATGCCCAGATTCTTGGAAGAAGCATTTA
TTAGGTTCGAGCCAACCTTCAGTGCGGATGAATCATAATAACTTTGCGAATCAGCGGTGA
TGCATCATTCGAATCTCTGCCCTATCAGCTTTTGATGGTAGTGTCGTGGACTACCATGGC
GATAACGGGTAACGGAGAATTAGGGTTCGATTCCGGAGAGGGAGCCTGAGAAATGGCTAC
CACATCCAAGGAAGGCAGCAGGCGCGTAAATTACCCAATCCTGAC----TCAGGGAGGTA
GTGACCATAAATAACGACGCTCGGCCGGTCGTGCGATCGGAATGCGAGAAGCTTTAAGCT
CTTCTCGAA-AGCAACTGGAGGGCAAGTCTGGTGCCAGCAGCCGCGGTAATACCAGCTCC
AGTAGCGTATATTAAAGTTGTTGCAGTTAAAAAGCTCGTAGTTGGATGTCGGAAAGGACC
TCATTGTCCGGCACATGTTACTGTGAAGAAATCAGAGTGCTCAAAGCAGGCACCGAATGG
ATTAGCATGGGATAACCACCCTTGACCTCGGTCTTTGGGAGTTGGTTCAAAAGATCGATG
GCGCTTGATTAATAGGGACAGTTGGGGGCATTCGTATTTCGAAGTCAGAGGTGAAATTCT
TGGATTTTCGAAAGACGAACATATGCGAAAGCATTTGCCAAGGATGTTTTCATTAATCAA
GAACGAAAGTTCGGGGATCGAAGACGATCAGATACCGTCGTAGTCCGAACCATAAACGAT
GCCGACTAGGGATTGGAAGATGTGCTTCCATCTTTCAGCACCTTCCGAGAAATCAAAGTT
TTTGGGTTCCGGGGGGAGTATGGTCGCAAGGCTGAAACTTAAAGGAATTGACGGAAGGGC
ACCACCAGGAGTGGAGCCTGCGGCTTAATTTGACTCAACACGGGGAAACTTACCAGGTCC
AGACATAGGAAGGATTGACAGATTGACAGCTCTTTCTTGATTCTATGGGTGGTGGTGCAT
GGCCGTTCTTAGTTGGTGGAGTGATTTGTCTGGTTAATTCCGATAACGAACGAGACCTTC
ACCT-CTAAATAGTACGCATCTCTTCATGTACTTCTTAGAGGGACGATGTGCGT---TAG
CACAAGGAAGTTGGAGGCAATAACAGGTCTGTGATGCCCTTAGATGTCCTGGGCCGCACG
CGTGCTACACTGACGGATCCAACAAGACCTGGACCGAAAGGTTTGGGAAATC-TAGCAAT
GTCCGTCGTGATGGGGATCGACCCTTGTAACT-TTGGTCGTGAACGAGGAATTCCTTGTA
AGCGCGAGTCATCATCTCGCGTTGAATACGTCCCTGCCCTTTGTACACACCGCCCGTCGC
TCCTACCGA-TGGATGGTCCGGTGAAATCTTCGGATGTTCTGAAGTTGATTAAACTTTAT
CATCTAGAGGAAGGAGAAGTCGTAACAA
>JF774844  
AGTCATATGCTTGTCTCAAGGATTAAGCCATGCATGTCTAAGTATGAACC-TTCATACGG
TGAAACTGCGAACGGCTCATTACGACAGTCATCATTTACTTGGT----CATTGGTCCTAC
ATGGATACCTGTGGTAACACCAGAGCTAATACATGCACAAACTCCCTGGGGAGGCATTTA
TTAGATTC-CACCAACCCGCCGGTCGGATGATTCACAGTAAATTTGCGAATCGGGAGTGA
TGAACCAATCAAGTTTCTGCCCTATCAGCTTTCGTCGGTACGGTATTGGCGTACCGAGGC
GTCAACGGGTAACGGGGAATTAGGGTTTGATTCCGGAGAGGGAGCCTGAGAGACGGCTAC
CACATCTAAGGAAGGCAGCAGGCGCGCAAATTACCCAATGGCAAT----TCGCCGAGGTA
GCGACAAGAAATAACTGTTGTGGGCTGGTCCGCGAACGGGAATGAGGTTGACACAAAACC
CACACCGAGTAACAATNNNNNNNNNNNNNNNNNNNNNNNNNNNNNNNNNNNNNNNNNNNN
NNNNNNNNNNNNNNNNNNNNNNNNNNNNNNNNNNNNNNNNNNNNNNNNNNNNNNNNNNNN
NNNNNNNNNNNNNNNNNNNNNNNNNNNNNNNNNNNNNNNNNNNNNNNNNNNNNNNNNNNN
NNNNNNNNNNNNNNNNNNNNNNNNNNNNNNNNNNNNNNNNNNNNNNNNNNNNNNNNNNNN
NNNNNNNNNNNNNNNNNNNNNNNNNNNNNNNNNNNNNNNNNNNNNNNNNNNNNNNNNNNN
NNNNNNNNNNNNNNNNNNNNNNNNNNNNNNNNNNNNNNNNNNNNNNNNNNNNNNNNNNNN
NNNNNNNNNNNNNNNNNNNNNNNNNNNNNNNNNNNNNNNNNNNNNNNNNNNNNNNNNNNN
NNNNNNNNNNNNNNNNNNNNNNNNNNNNNNNNNNNNNNNNNNNNNNNNNNNNNNNNNNNN
NNNNNNNNNNNNNNNNNNNNNNNNNNNNNNNNNNNNNNNNNNNNNNNNNNNNNNNNNNNN
NNNNNNNNNNNNNNNNNNNNNNNNNNNNNNNNNNNNNNNNNNNNNNNNNNNNNNNNNNNN
NNNNNNNNNNNNNNNNNNNNNNNNNNNNNNNNNNNNNNNNNNNNNNNNNNNNNNNNNNNN
NNNNNNNNNNNNNNNNNNNNNNNNNNNNNNNNNNNNNNNNNNNNNNNNNNNNNNNNNNNN
NNNNNNNNNNNNNNNNNNNNNNNNNNNNNNNNNNNNNNNNNNNNNNNNNNNNNNNNNNNN
NNNNNNNNNNNNNNNNNNNNNNNNNNNNNNNNNNNNNNNNNNNNNNNNNNNNNNNNNNNN
NNNNNNNNNNNNNNNNNNNNNNNNNNNNNNNNNNNNNNNNNNNNNNNNNNNNNNNNNNNN
NNNNNNNNNNNNNNNNNNNNNNNNNNNNNNNNNNNNNNNNNNNNNNNNNNNNNNNNNNNN
NNNNNNNNNNNNNNNNNNNNNNNNNNNNNNNNNNNNNNNNNNNNNNNNNNNNNNNNNNNN
NNNNNNNNNNNNNNNNNNNNNNNNNNNNNNNNNNNNNNNNNNNNNNNNNNNNNNNNNNNN
NNNNNNNNNNNNNNNNNNNNNNNNNNNN
>JX296584  
AGTCATATGCTTGTCTCAAGGATTAAGCCATGCATGTGATAGGACGAGGGGCTTAGACCC
CGAACCTGCGAATGGCTCATTAAACAAGTTATAATCCATTGGATTGGGAGTGAACTGCAC
ATGGATAACTGTGCTAACTGTAGAGCTAATACATGCATTGAACCTGCCGAGGTGCATTTA
TTAGATCCCCGCCAACCCCCGGTGAGGAGGAGTCATAATAACTGAGCGAATCGAGGGCGA
TGCATCCATCGAATTTCTTCCCTGTCAGCTT--GACGGTTGTGTAGTGGACCACCGTGGC
GGTAACGGGTAACGGAGAATTAGGGTTCGATTCCGGAGAGGGAGCCTTCGAAACGGCTAC
CACATCCAAGGAAGGCAGCAGGCGCGTAAATTGCACCCTTTCAACGACATTGAAGATGCA
GCGACAAGAAATAACGCCGCGGGGCCGGCTTCGCGAGTGGAATGAGAACAATTTAAATCC
CTTATCGAA-AGCAATTGGAGGGCAAGTCTGGTGCCAGCAGCCGCGGTAATTCCAGCTCC
AATAGCGTATACTAACTTTGCTGCAGTTAAAAAGCTCGTAGTTGGATTTTGGGAGGGCGC
CTGGAACCGTCCCGGCGTTACTGTGAAAAAATCAGAGTGTTCAAAGCAGGCACTGAATGG
ATTAGCATGGGATAACAGAGATACGACTCCGGTCTG-ACTGTTGGTGGGCAGG-CCGTAG
GCACTGGATTAACAGGGACAGTTGGGGGCATTCGTATTCCGTTGTCAGA-GTGAAATTCT
TGGATTTACGGAAGACGAACTTATGCGAAAGCATTTGCCAAGGATGTTTTCATTAATCAA
GAACGAAAGTTC-GGGATCGAAGATGATTAGATACCGTCGTAGTCCGAACCATAAACGAT
GCCGACTAGGGATTGGAGGATGTTCCAGACTCTTTCAGCACCTTATGAGAAATCAAAGTC
TTTGGGTTCTGGGGGGAGTATGGTCGCAAGGCTGAAACTTAAAGGCATTGACGGAAGGGC
A-CACCAGGAGTGGAGCCTGCGGCTTAATTTGACTCAACACGGGAAAACTTACCAGGTCC
AGAGCAAGGGAGGATTGACAGATTGATAGCTCTTTCTTGATTCTTGCAGGGGTGGTGCAT
GGCCGTTCTTAGTTCGTGGAATGATCTGTCTGGTTAATTCCGATAACGGACGAGACCTTA
ACCTACTAACTAGCCGCCGTCTTTTCCGCTGCTTCTTAGAGGGACGACGCGTGGC--AAA
CGCGTGGAAGTTTGAGGCAATAACAGGTCTGTGATGCCCTTAGATGTTCTGGGCCGCACG
CGCGCTACACTGACGGATGCAACAAGTCCTTGGCCGGAAGGTCTGGGCAATC-TTTGAAC
GTCCGTCGTGATGGGGATAGATCCTTGAAATTATTGATCTTCAACGAGGAATTTCTTGTA
AGCGCGGTTCATCAGACCGCGTTGAATACGCCCCTGCCCTTTGTACACACCGCCCGTCGC
TCCCACCGATTGGATGGTCCGGTGAAATCTTCGGACTGCGCGAAGTTGATTAAACTTTAT
CATCTAGAGGAAGGAGAAGTCGTAACAA
>JX296585  
AGTCATATGCTTGTCTCAAGGATTAAGCCATGCATGTGATAGGACGAGGGGCTTAGACCC
CGAACCTGCGAATGGCTCATTAAACAAGTTATAATCCATTGGATTGGGAGTGAACTGCAC
ATGGATAACTGTGCTAACTGTAGAGCTAATACATGCATTGAACCTGCCGAGGTGCATTTA
TTAGATCCCCGCCAACCCCCGGTGAGGAGGAGTCATAATAACTGAGCGAATCGAGGGCGA
TGCATCCATCGAATTTCTTCCCTGTCAGCTT--GACGGTTGTGTAGTGGACCACCGTGGC
GGTAACGGGTAACGGAGAATTAGGGTTCGATTCCGGAGAGGGAGCCTTCGAAACGGCTAC
CACATCCAAGGAAGGCAGCAGGCGCGTAAATTGCACCCTTTCAACGACATTGAAGATGCA
GCGACAAGAAATAACGCCGCGGGGCCGGCTTCGCGAGTGGAATGAGAACAATTTAAATCC
CTTATCGAA-AGCAATTGGAGGGCAAGTCTGGTGCCAGCAGCCGCGGTAATTCCAGCTCC
AATAGCGTATACTAACTTTGCTGCAGTTAAAAAGCTCGTAGTTGGATTTTGGGAGGGCGC
CTGGAACCGTCCCGGCGTTACTGTGAAAAAATCAGAGTGTTCAAAGCAGGCACTGAATGG
ATTAGCATGGGATAACAGAGATACGACTCCGGTCTG-ACTGTTGGTGGGCAGG-CCGTAG
GCACTGGATTAACAGGGACAGTTGGGGGCATTCGTATTCCGTTGTCAGAGGTGAAATTCT
TGGATTTACGGAAGACGAACTTATGCGAAAGCATTTGCCAAGGATGTTTTCATTAATCAA
GAACGAAAGTTCGGGGATCGAAGATGATTAGATACCGTCGTAGTCCGAACCATAAACGAT
GCCGACTAGGGATTGGAGGATGTTCCAGACTCCTTCAGCACCTTATGAGAAATCAAAGTC
TTTGGGTTCTGGGGGGAGTATGGTCGCAAGGCTGAAACTTAAAGGCATTGACGGAAGGGC
A-CACCAGGAGTGGAGCCTGCGGCTTAATTTGACTCAACACGGGAAAACTTACCAGGTCC
AGAGCAAGGGAGGATTGACAGATTGATAGCTCTTTCTTGATTCTTGCAGGGGTGGTGCAT
GGCCGTTCTTAGTTCGTGGAATGATCTGTCTGGTTAATTCCGATAACGGACGAGACCTTA
ACCTACTAACTAGCCGCCGTCTTTTCCGCTGCTTCTTAGAGGGACGACGCGTGGC--AAA
CGCGTGGAAGTTTGAGGCAATAACAGGTCTGTGATGCCCTTAGATGTTCTGGGCCGCACG
CGCGCTACACTGACGGATGCAACAAGTCCTTGGCCGGAAGGTCTGGGCAATC-TTTGAAC
GTCCGTCGTGATGGGGATAGATCCTTGAAATTATTGATCTTCAACGAGGAATTTCTTGTA
AGCGCGGTTCATCAGACCGCGTTGAATACGCCCCTGCCCTTTGTACACACCGCCCGTCGC
TCCCACCGATTGGATGGTCCGGTGAAATCTTCGGACTGCGCGAAGTTGATTAAACTTTAT
CATCTAGAGGAAGGAGAAGTCGTAACAA
>JX296586  
AGTCATATGCTTGTCTCAAGGATTAAGCCATGCATGTGATAGGACGAGGGGCTTAGACCC
CGAACCTGCGAATGGCTCATTAAACAAGTTATAATCCATTGGATTGGGAGTGAACTGCAC
ATGGATAACTGTGCTAACTGTAGAGCTAATACATGCATTGAACCTGCCGAGGTGCATTTA
TTAGATCCCCGCCAACCCCCGGTGAGGAGGAGTCATAATAACTGAGCGAATCGAGGGCGA
TGCATCCATCGAATTTCTTCCCTATCAGCTT--GACGGTTGTGTAGTGGACCACCGTGGC
GGTAACGGGTAACGGAGAATTAGGGTTCGATTCCGGAGAGGGAGCCTTCGAAACGGCTAC
CACATCCAAGGAAGGCAGCAGGCGCGTAAATTGCACCCTTTCAACGACATTGAAGATGCA
GCGACAAGAAATAACGCCGCGGGGCCGGCTTCGCGAGTGGAATGAGAACAATTTAAATCC
CTTATCGAA-AGCAATTGGAGGGCAAGTCTGGTGCCAGCAGCCGCGGTAATTCCAGCTCC
AATAGCGTATACTAACTTTGCTGCAGTTAAAAAGCTCGTAGTTGGATTTTGGGAGGGCGC
CTGGAACCGTCCCGGCGTTACTGTGAAAAAATCAGAGTGTTCAAAGCAGGCACTGAATGG
ATTAGCATGGGATAACAGAGATACGACTCCGGTCTG-ACTGTTGGTGGGCAGG-CCGTAG
GCACTGGATTAACAGGGACAGTTGGGGGCATTCGTATTCCGTTGTCAGAGGTGAAATTCT
TGGATTTACGGAAGACGAACTTATGCGAAAGCATTTGCCAAGGATGTTTTCATTAATCAA
GAACGAAAGTTCGGGGATCGAAGATGATTAGATACCGTCGTAGTCCGAACCATAAACGAT
GCCGACTAGGGATTGGAGGATGTTCCAGACTCCTTCAGCACCTTATGAGAAATCAAAGTC
TTTGGGTTCTGGGGGGAGTATGGTCGCAAGGCTGAAACTTAAAGGCATTGACGGAAGGGC
A-CACCAGGAGTGGAGCCTGCGGCTTAATTTGACTCAACACGGGAAAACTTACCAGGTCC
AGAGCAAGGGAGGATTGACAGATTGATAGCTCTTCCTTGATTCTTGCAGGGGTGGTGCAT
GGCCGTTCTTAGTTCGTGGAATGATCTGTCTGGTTAATTCCGATAACGGACGAGACCTTA
ACCTACTAACTAGCCGCCGTCTTTTCCGCTGCTTCTTAGAGGGACGACGCGTGGC--AAA
CGCGTGGAAGTTTGAGGCAATAACAGGTCTGTGATGCCCTTAGATGTTCTGGGCCGCACG
CGCGCTACACTGACGGATGCAACAAGTCCTTGGCCGGAAGGTCTGGGCAATC-TTTGAAC
GTCCGTCGTGATGGGGATAGATCCTTGAAATTATTGATCTTCAACGAGGAATTTCTTGTA
AGCGCGGTTCATCAGACCGCGTTGAATACGTCCCTGCCCTTTGTACACACCGCCCGTCGC
TCCTACCGATTGGATGGTCCGGTGAAATCTTCGGACTGCGCGAAGTTGATTAAACTTTAT
CATCTAGAGGAAGGAGAAGTCGTAACAA
>JX296587  
AGTCATATGCTTGTCTCAAGGATTAAGCCATGCATGTGATAGGACGAGGGGCTTAGACCC
CGAACCTGCGAATGGCTCATTAAACAAGTTATAATCCATTAGATTGGGAGTGAACTGCAC
ATGGATAACTGTGCTAACTGTAGAGCTAATACATGCATTGAACCTGCCGAGGTGCATTTA
TTAGATCCCCGCCGACCCCCGGTGAGGAGGAGTCATAATAACTGAGCGAATCGAGGGCGA
TGCATCCATCGAATTTCTTCCCTATCAGCTT--GACGGTTGTGTAGTGGACCACCGTGGC
GGTAACGGGTAACGGAGAATTAGGGTTCGATTCCGGAGAGGGAGCCTTCGAAACGGCTAC
CACATCCAAGGAAGGCAGCAGGCGCGTAAATTGCACCCTTTCAACGACATTGAAGATGCA
GCGACAAGAAATAACGCCGCGGGGCCGGCTTCGCGAGTGGAATGAGAACAATTTAAATCC
CTTATCGAA-AGCAATTGGAGGGCAAGTCTGGTGCCAGCAGCCGCGGTAATTCCAGCTCC
AATAGCGTATACTAACTTTGCTGCAGTTAAAAAGCTCGTAGTTGGATTTTGGGAGGGCGC
CTGGAACCGTCCCGGCGTTACTGTGAAAAAATCAGAGTGTTCAAAGCA-GCACTGAATGG
ATTAGCATGGGATAACAGAGATACGACTCCGGTCTG-ACTGTTGGTGGGCAGGCCCGTAG
GCACTGGATTA--CAGGACAGTTGGGGGCATTCGTATTCCGTTGTCAGAGGTGAAACTCT
TGGATTTACGGAAGACGAACTTATGCGAAAGCATTTGCAAGGGATGTTTTCATTAATCAA
GAACGAAAGTTCGGGGATCGAAGATGATTAGATACCGTCGTAGTCCGAACCATAAACGAT
GCCGACTAGGGATTGGAGGATGTTCCAGACTCCTTCAGCACCTTATGAGAAATCAAAGTC
TTTGGGTTCTGGGGGGAGTATGGTCGCAAGGCTGAAACTTAAAGGCATTGACGGAAGGGC
A-CACCAGGAGTGGAGCCTGCGGCTTAATTTGACTCAACACGGGAAAACTTACCAGGTCC
AGAGCAAGGGAGGATTGACAGATTGATAGCTCTTTCTTGATTCTTGCAGGGGTGGTGCAT
GGCCGTTCTTAGTTCGTGGAATGATCTGTCTGGTTAATTCCGATAACGGACGAGACCTTA
ACCTACTAACTAGCCGCCGTCTTTTCCGCTGCTTCTTAGAGGGACGACGCGTGGC--AAA
CGCGTGGAAGTTTGAGGCAATAACAGGTCTGTGATGCCCTTAGATGTTCTGGGCCGCACG
CGCGCTACACTGACGGATGCAACAAGTCCTTGGCCGGAAGGTCTGGGCAATC-TTTGAAC
GTCCGTCGTGATGGGGATAGATCCTTGAAATTATTGATCTTCAACGAGGAATTTCTTGTA
AGCGCGGTTCATCAGACCGCGTTGAATACGTCCCTGCCCTTTGTACACACCGCCCGTCGC
TCCTACCGATTGGATGGTCCGGTGAAATCTTCGGACTGCGCGAAGTTGATTAAACTTTAT
CATCTAGAGGAAGGAGAAGTCGTAACAA
>JX296588  
AGTCATATGCTTGTCTCAAGGATTAAGCCATGCATGTGATAGGACGAGGGGCTTAGACCC
CGAACCTGCGAATGGCTCATTAAACAAGTTATAATCCATTGGATTGGGAGTGAACTGCAC
ATGGATAACTGTGCTAACTGTAGAGCTAATACATGCATTGAACCTGCCGAGGTGCATTTA
TTAGATCCCCGCCAACCCCCGGTGAGGAGGAGTCATAATAACTGAGCGAATCGAGGGCGA
TGCATCCATCGAATTTCTTCCCTATCAGCTT--GACGGTTGTGTAGTGGACCACCGTGGC
GGTAACGGGTAACGGAGAATTATGGTTCGATTCCGGAGAGGGAGCCTTCGAAACGGCTAC
CACATCCAAGGAAGGCAGCAGGCGCGTAAATTGCACCCTTTCAACGACATTGAAGATGCA
GCGACAAGAAATAACGCCGCGGGGCCGGCTTCGCGAGTGGAATGAGAACAATTTAAATCC
CTTATCGAA-AGCAATTGGAGGGCAAGTCTGGTGCCAGCAGCCGCGGTAATTCCAGCTCC
AATAGCGTATACTAACTTTGCTGCAGTTAAAAAGCTCGTAGTTGGATTTTGGGAGGGCGC
CTGGAACCGTCCCGGCGTTATTGTGAAAAAATCAGAGTGTTCAAAGCAGGCACTGAATGG
ATTAGCATGGGATAACAGAGATACGACTCCGGTCTG-ACTGTTGGTGGGCAGG-CCGTAG
GCACTGGATTAACAGGGACAGTTGGGGGCATTCGTATTCCGTTGTCAGAGGTGAAATTCT
TGGATTTACGGAAGACGAACTTATGCGAAAGCATTTGCCAAGGATGTTTTCATTAATCAA
GAACGAAAGTTCGGGA--TCGAGATGATTAGATACCGTCGTAGTCGGAAC--ATAACGAT
GGCCGACTAGGAATGGAGGATGTTCCAGACTCCTTCAGCACCTTATGAGAAATCAAAGTC
TTTGGGTTCTGGGGGGAGTATGGTCGCAAGGCTGAAACTTAAAGGCATTGACGGAAGGGC
A-CACCAGGAGTGGAGCCTGCGGCTTAATTTGACTCAACACGGGAAAACTTACCAGGTCC
AGAGCAAGGGAGGATTGACAGATTGATAGCTCTTTCTTGATTCTTGCAGGGGTGGTGCAT
GGCCGTTCTTAGTTCGTGGAATGATCTGTCTGGTTAATTCCGATAACGGACGAGACCTTA
ACCTACTAACTAGCCGCCGTCTTTTCCGCTGCTTCTTAGAGGGACGACGCGTGGC--AAA
CGCGTGGAAGTTTGAGGCAATAACAGGTCTGTGATGCCCTTAGATGTTCTGGGCCGCACG
CGCGCTACACTGACGGATGCAACAAGTCCTTGGCCGGAAGGTCTGGGCAATC-TTTGAAC
GTCCGTCGTGATGGGGATAGATCCTTGAAATTATTGATCTTCAACGAGGAATTTCTTGTA
AGCGCGGTTCATCAGACCGCGTTGAATACGTCCCTGCCCTTTGTACACACCGCCCGTCGC
TCCTACCGATTGGATGGTCCGGTGAAATCTTCGGACTGCGCGAAGTTGATTAAACTTTAT
CATCTAGAGGAAGGAGAAGTCGTAACAA
>JX296589  
AGTCATATGCTTGTCTCAAGGATTAAGCCATGCATGTGATAGGACGAGGGGCTTAGACCC
CGAACCTGCGAATGGCTCATTAAACAAGTTATAATCCATTGGATTGGGAGTGAACTGCAC
ATGGATAACTGTGCTAACTGTAGAGCTAATACATGCATTGAACCTGCCGAGGTGCATTTA
TTAGATCCCCGCCAACCCCCGGTGAGGAGGAGTCATAATAACTGAGCGAATCGAGGGCGA
TGCATCCATCGAATTTCTTCCCTATCAGCTT--GACGGTTGTGTAGTGGACCACCGTGGC
GGTAACGGGTAACGGAGAATTAGGGTTCGATTCCGGAGAGGGAGCCTTCGAAACGGCTAC
CACATCCAAGGAAGGCAGCAGGCGCGTAAATTGCACCCTTTCAACGACATTGAAGATGCA
GCGACAAGAAATAACGCCGCGGGGCCGGCTTCGCGAGTGGAATGAGAACAATTTAAATCC
CTTATCGAA-AGCAATTGGAGGGCAAGTCTGGTGCCAGCAGCCGCGGTAATTCCAGCTCC
AATAGCGTATACTAACTTTGCTGCAGTTAAAAAGCTCGTAGTTGGATTTTGGGAGGGCGC
CTGGAACCGTCCCGGCGTTACTGTGAAAAAATCAGAGTGTTCAAAGCAGGCACTGAATGG
ATTAGCATGGATAACAGAGAATACGACTCCGGTCTG-ACTGTTGGTGGGCAGG-CCGTAG
GCACTGGATTAACAGGGACAGTTGGGGGCATTCGTATTCCG-TGTCAGAGGTGAAA-TCT
GGGATTTACGGAAGACGAACTTATGCGAAAGCATTTGCCAAGGATGTTTTCATTAATCAA
GAACGAAAGTTCGGGGATCGAAGATGATTAGATACCGTCGTAGTCCGAACCATAAACGAT
GCCGACTAGGGATTGGAGGATGTTCCAGACTCCTTCAGCACCTTATGAGAAATCAAAGTC
TTTGGGTTCTGGGGGGAGTATGGTCGCAAGGCTGAAACTTAAAGGCATTGACGGAAGGGC
A-CACCAGGAGTGGAGCCTGCGGCTTAATTTGACTCAACACGGGAAAACTTACCAGGTCC
AGAGCAAGGGAGGATTGACAGATTGATAGCTCTTTCTTGATTCTTGCAGGGGTGGTGCAT
GGCCGTTCTTAGTTCGTGGAATGATCTGTCTGGTTAATTCCGATAACGGACGAGACCTTA
ACCTACTAACTAGCCGCCGTCTTTTCCGCTGCTTCTTAGAGGGACGACGCGTGGC--AAA
CGCGTGGAAGTTTGAGGCAATAACAGGTCTGTGATGCCCTTAGATGTTCTGGGCCGCACG
CGCGCTACACTGACGGATGCAACAAGTCCTTGGCCGGAAGGTCTGGGCAATC-TTTGAAC
GTCCGTCGTGATGGGGATAGATCCTTGAAATTATTGATCTTCAACGAGGAATTTCTTGTA
AGCGCGGTTCATCAGACCGCGTTGAATACGTCCCTGCCCTTTGTACACACCGCCCGTCGC
TCCTACCGATTGGATGGTCCGGTGAAATCTTCGGACTGCGCGAAGTTGATTAAACTTTAT
CATCTAGAGGAAGGAGAAGTCGTAACAA
>JaklibAY11
AGTCATATGCTTGTTTCAAAGATTAAGCCATGCATGTCTAAGTATGAACCACTCATACGG
TGAAACTGCGAACGGCTCATTACAACAGTTATCATTTACTTGGT----CATTGGTCCTAC
ATGGATAACCGTAGTAACTCCAGAGCTAATACATGCACAAACTCCCGCGGGAGGCGTTTA
TTAGATTCAACCAATCGGGCCGACCGGGTGATTCATAGTAACCGAGCGAATCGCCGGCGA
TGAACCAATCAAGTTTCTGCCCTATCAGCTTTCGTCGGTAGGGTATTGGCCTACCGAGGC
TTCTACGGGTAACGGGGAATTAGGGTTTGATTCCGGAGAGGGAGCCTGAGAAACGGCTAC
CACATCTAAGGAAGGCAGCAGGCGCGCAAATTACCCAATCTCAAT----TCGAGGAGGTA
GTGACAAGAAATACCTGTTGACGGCTGGCTGTCAAACGGGAATGAGGACAATTTAGAAAC
CTTATCGAGTATCCATTGGAGGGCAAGTCTGGTGCCAGCGGCCGCGGTAACACCAGCTCC
AATAGCGTATATTAACGTTGTTGCACTTAAAAAGCTCGTAGTCAGACTTTCGAGGGTGCC
CCTGTTTGGCACCGACGTTCCTGTGAGCAAATCAGAGTGTTCCAAGCAGGCATTGCATGG
TTGAGCATGGAATAACGATGCGGGACTCCGGTCGCGCTTTGTTGGTGTGGGCGCATCGGA
GGACACGGTTAATAGGGATAGTTGGGGGCATTCGTATTCAGGTGTCAGAGGTGAAATTCT
AGGATTACCTGAAGACGAACTACTGCGAAAGCATTTGCCAAGGATGTTCCCATTGATCAA
GAACGAAAGTTAGGGGATCGAAGACGATCAGACACCGCCCTAGTCCTAACCATAAACGAT
GCCGACTAGGGATTGGAGGATGCTCCAGACTCCTTCAGCACCTTCAGGGAAACTAAAGTT
CTTGGGTTGTGGGGGGAGTATGGTCGCAAGGCTGAAACTTAAAGGAATTGACGGAAGGGC
ACCACCAGGAGTGGAGCCTGCGGCTTAATTTGACTCAACACGGGGCAACTTACCAGGTCC
AGACGCAGGGAGGATGGACAGATTGATAGCTCTTTCTTGATTCTGTGGGTGGTGGTGCAT
GGCCGTTCTTAGTTGGTGGAGTGATTTGTCTGGTTAATTCCGTTAACGAACGAGACCGAA
ATCTGCTAACTAGCAGCGGGCGCCCCTACTGCTTCTTAGAGAGATTATGGACGAC--AAG
TCCATTGAAACGTTCGGCAAAAACAGGTCTGTGATGCCCTTCGATGTTCTGGGCCGCACG
CGCGCTACACCGGTGAGCTCAACGAGTCCTTGACCGAAAGGCCCGGGGAATCTTGTCAAA
GCTCACCGTGATTGGGATAGTCTATTGCAATTTTTAGACTTCAACGAGGAATTCCTAGTA
AGCGCGAGTCATCAGCTCGCGCTGACTACGTCCCTGCCCTTTGTACACACCGCCCGTCGC
TCCTACCGATTGGATGATGCGGTGAAGATTCTGGACCGTGCGAAGTTGTCTAAATCTTAT
CATCTAGAGGAAGGAGAAGTCGTAACAA
>JliberaAF4
AGTCATATGCTTGTCTCAAGGATTAAGCCATGCATGTCTAAGTATGAACCATTCATGCGG
TGAAACTGCGAACGGCTCATTACAACAGTCATCATTTACTTGGT----CATTGGTCCTAC
ATGGATTACCGTAGTAACTCCAGAGCTAATACATGCAAAAAACTCCCGCGGATGCGTTTA
TTAGATTCAACCAATCGGGCCGACCGGGTGATTCATTGTAACCGAGCGAATCGCCGGCGA
TGAACCAATCAAGTTTCTGCCCTATCAGCTTTCGTCGGTAGGGTATTGGCCTACCGAGGC
TTCTACGGGTAACGGGGAATTAGGGTTTGATTCCGGAGAGGGAGCCTGAGAAACGGCTAC
CACATCTAAGGAAGGCAGCAGGCGCGCAAATTACCCCATCTCAAT----TCGAGGAGGTA
GCGACAAGAAATAACTGTTGACGGCCGGTCGTCCAACGGGAATGAG-ACAATTTACAACC
CTTATCGAGTACCAATTGGAGGGCAAGTCTGGTGCCAGCAACCGCGGTAACACCAGCTCC
AATAGCGTATATTAAAGTTGTTGCACTTAAAAAGCTCGTAGTCAGACTTTCGAGGGCGCC
CCTCGTCGGCACCGACGTTCCTGTGAGCAAATCAGAGTGTTCCAAGCAGGCATTGCATGG
TTGAGCATGGAATAACGATGCGGGACTCCGGTCGCGCTTTGTTGGTGCGGGCGCATCGGA
GGACATGGTTAATAGGGATAGTTGGGGGCATTCGTATTCCGATGTCAGAGGTGAAATTCT
AGGATTATCGGAAGACGAACTACTGCGAAAGCATTTGCCAAGGATGTTCCCATTGATCAA
GAACGAAAGTTAGGGGATCGAAGACGATCAGACACCGTCCTAGTCCTAACCATAAACGAT
GCCGACTAGGGATTGGAGGATGTTCCAGACTCCTTCAGCACCTTCAGGGAAACTAAAGTT
CTTGGGTTGTGGGGGGAGTATGGTCGCAAGGCTGAAACTTAAAGGAATTGACGGAAGGGC
ACCACCAGGAGTGGAGCCTGCGGCTTAATTTGACTCAACACGGGGCAACTTACCAGGTCC
AGACACAGGGAGGATGGACAGATTGATAGTTCTTTCTTGATTCTGTGGGTGGTGGTGCAT
GCCCGTTCTTAGTTGGTGGAGTGATTTGTCTGGTTAATTCCGTTAACGAACGAGACCGAA
ATCTGCTAACTAGCAGCGAGTGCCCTTACTGCTTCTTAGAGAGATTATGGACGAC--AAG
TCCATTGAAACGTTCGGCAAAAACAGGTCTGTGATGCCCTTCGATGTTCTGGGCCGCACG
CGCGCTACACTGGTGAGCTCAACGAGTCCTTGACCGAAAGGCCCGGGGAATCTTGTCAAA
GCTCACCGTGATTGGGATAGTCTATTGCAATTTTTAGACTTCAACGAGGAATTCCTAGTA
AGCGCGAGTCATCAGCTCGCGCTGAATACGTCCCTGCCCTTTGTACACACCGCCCGTCGC
TCCTACCGATTGGATGATGCGGTGAAGACTCTGGACCGTGCGAAGTTGTCTAAATCTTAT
CATCTAGAGGAAGGAGAAGTAGTGACAA
>KALOGRIA  
TAGCATATGCTTGTCTCAAAGATTAAGCCATGCATGTCTCAGTGT-AAACACTAGTATTG
TGAAACTGCGAATGGCTCATTAAATCAGTGATAATCTCTTTGAT----AGTGCGTGGCAC
ATGGATAACTGTGCTAACTGTAGAGCTAATACATGCCCAGATTCTTGGAAGAAGCATTTA
TTAGATTCGAGCCAACCTTCAGTGCGGATGAATCATAATAACTTTGCGAATCAGCGGTGA
TGCATCATTCGAATCTCTGCCCTATCAGCTTTTGATGGTAGTGTCGTGGACTACCATGGC
GATAACGGGTAACGGAGAATTAGGGTTCGATTCCGGAGAGGGAGCCTGAGAAATGGCTAC
CACATCCAAGGAAGGCAGCAGGCGCGTAAATTACCCAATCCTGAC----TCAGGGAGGTA
GTGACCATAAATAACGACGCTCGACCGGTCGTGCGATCGGAATGCGAGAAGTTTTAAGCC
CTTCTCGAA-AGCAACTGGAGGGCAAGTCTGGTGCCAGCAGCCGCGGTAATACCAGCTCC
AGTAGCGTATATTAAAGTTGTTGCAGTTAAAAAGCTCGTAGTTGGATGTCGGAAAGGACC
TCCGTGTCCGTCACATGTTACTGTGAAGAAATCAGAGTGCTCAAAGCAGGCACCGAATGG
ATTAGCATGGGATAACCACCCTTGACCTCGGTCTTTGGGAGTTGGTTCAAAAGATCGATG
GCGCTTGATTAATAGGAACAGTCGGGGGCATTCGTATTCCGAAGTCAGAGGTGAAATTCT
TGGATTTTCGGAAGACGAACATATGCGAAAGCATTTGCCAAGGATGTTTTCATTAATCAA
GAACGAAAGTTCGGGGATCGAAGACGATCAGATACCGTCGTAGTCCGAACCATAAACGAT
GCCGACTAGGGATTGGAAGATGTGCTTCCATCTTTCAGCACCTTCCGAGAAATCAAAGTT
TTTGGGTTCCGGGGGGAGTATGGTCGCAAGGCTGAAACTTAAAGGAATTGACGGAAGGGC
ACCACCAGGAGTGGAGCCTGCGGCTTAATTTGACTCAACACGGGGAAACTTACCAGGTCC
AGACATAGGAAGGATTGACAGATTGACAGCTCTTTCTTGATTCTATGGGTGGTGGTGCAT
GGCCGTTCTTAGTTGGTGGAGTGATTTGTCTGGTTAATTCCGATAACGAACGAGACCTTC
ACCT-CTAAATAGTGTGCATCTCTATTCACACTTCTTAGAGGGACGATGTGCGT---TAG
CACAAGGAAGTTGGAGGCAATAACAGGTCTGTGATGCCCTTAGATGTCCTGGGCCGCACG
CGTGCTACACTGACGGATCCAACAAGACCTGGACCGAAAGGTTTGGGAAATC-TGGCAAT
GTCCGTCGTGATGGGGATCGACCCTTGTAAC--TTGGTCGTGAACGAGGAATTCCTTGTA
AGCGCAAGTCATCATCTTGCGTTGAATACGTCCCTGCCCTTTGTACACACCGCCCGTCGC
TCCTACCGA-TGGATGGTCCGGTGAAATCTTCGGATGTCCTGAAGTTGATTAAACTTTAT
CATCTAGAGGAAGNNNNNNNNNNNNNNN
>KJ003952  
TAGCATATGCTTGTCTCAAAGATTAAGCCATGCATGTCTCAGTGTAAACA-CTAGTATTG
TGAAACTGCGAATGGCTCATTATAACAGTGATGATCTCTTTGAT----AGTGCGTGGCAC
ATGGATAACTGTGCTAACCGTAGAGCTAATACATGCCCAGATCCCTCGAGGGAGCATTTA
TTAGATTCGAACCAACCTTCGGTGCGGATGAATCATAATAACTTTGCAAATCAGCGGTGA
TGCATCATTCGAATCTCTGCCCTATCAGCTTTGGATGGTAGTGTCGTGGACTACCATGGC
GATAACGGGTAACGGAGAATTAGGGTTCGATTCCGGAGAGGGAGCCTGAGAAATGGCTAC
CACATCCAAGGAAGGCAGCAGGCGCGTAAATTACCCAATCCTGAC----TTAGGGAGGTA
GTGACCATAACT-ACGACGCTCGGCCGGTTGAGCGATCGGAATGCGAG-AGTTTTAAGCC
CTTCTCGAA-AGCAACTGGAGGGCAAGTCNNNNNNNNNNNNNNNNNNNNNNNNNNNNNNN
NNNNNNNNNNNNNNNNNNNNNNNNNNNNNNNNNNNNNNNNNNNNNNNNNNNNNNNNNNNN
NNNNNNNNNNNNNNNNNNNNNNNNNNNNNNNNNNNNNNNNNNNNNNNNNNNNNNNNNNNN
NNNNNNNNNNNNNNNNNNNNNNNNNNNNNNNNNNNNNNNNNNNNNNNNNNNNNNNNNNNN
NNNNNNNNNNNNNNNNNNNNNNNNNNNNNNNNNNNNNNNNNNNNNNNNNNNNNNNNNNNN
NNNNNNNNNNNNNNNNNNNNNNNNNNNNNNNNNNNNNNNNNNNNNNNNNNNNNNNNNNNN
NNNNNNNNNNNNNNNNNNNNNNNNNNNNNNNNNNNNNNNNNNNNNNNNNNNNNNNNNNNN
NNNNNNNNNNNNNNNNNNNNNNNNNNNNNNNNNNNNNNNNNNNNNNNNNNNNNNNNNNNN
NNNNNNNNNNNNNNNNNNNNNNNNNNNNNNNNNNNNNNNNNNNNNNNNNNNNNNNNNNNN
NNNNNNNNNNNNNNNNNNNNNNNNNNNNNNNNNNNNNNNNNNNNNNNNNNNNNNNNNNNN
NNNNNNNNNNNNNNNNNNNNNNNNNNNNNNNNNNNNNNNNNNNNNNNNNNNNNNNNNNNN
NNNNNNNNNNNNNNNNNNNNNNNNNNNNNNNNNNNNNNNNNNNNNNNNNNNNNNNNNNNN
NNNNNNNNNNNNNNNNNNNNNNNNNNNNNNNNNNNNNNNNNNNNNNNNNNNNNNNNNNNN
NNNNNNNNNNNNNNNNNNNNNNNNNNNNNNNNNNNNNNNNNNNNNNNNNNNNNNNNNNNN
NNNNNNNNNNNNNNNNNNNNNNNNNNNNNNNNNNNNNNNNNNNNNNNNNNNNNNNNNNNN
NNNNNNNNNNNNNNNNNNNNNNNNNNNNNNNNNNNNNNNNNNNNNNNNNNNNNNNNNNNN
NNNNNNNNNNNNNNNNNNNNNNNNNNNNNNNNNNNNNNNNNNNNNNNNNNNNNNNNNNNN
NNNNNNNNNNNNNNNNNNNNNNNNNNNNNNNNNNNNNNNNNNNNNNNNNNNNNNNNNNNN
NNNNNNNNNNNNNNNNNNNNNNNNNNNN
>LARNAKA   
AGTCATATGCTTGTCTCAAAGATTAAGCCATGCATGTCTCAGTGT-AAGCACTAGTACTG
TGAAACTGCGAATGGCTCATTAAATCAGCAATCATTTATTTGAT----AGTGGGTTGCAC
ATGGATAACTGTGCTAAATGTAGAGCTAATACATGCCTCAAATCCCGCGGGATGCATTTA
TTAGATAGAAACCAACCCCCGGAGTTGATGATTCATAATAACTTTGCGAATCACCGGTGA
TGCATCATTCAAATTTCTGCCCTATCAGCTTTCGATGGTAGTGTAGTGGACTACCATGGC
GGTAACGGGTGACGGAGAATTGGGGTTCGATGCCGGAGAGGGAGCCTGAGAAATGGCTAC
CACATCCAAGGAAGGCAGCAGGCGCGTAAATTACCCAATCCTGAC----ACAGGGAGGTA
GTGACAAGAAATAACGGCACAGGGCCGGTCTTGTGATTGGAATGAGAACAATTTAAACCA
CTTATCGAA-AGCGATTGGAGGGCAAGTCTGGTGCCAGCAGCCGCGGTAATTCCAGCTCC
AATAGCGTATATTAAAGTTGTTGCAGTTAAAAAGCTCGTAGTTGGATCTTGGAAGGACTC
CTTGTCCGGCACAGGGGTTACTGTGAAGAAATCAGAGTGTTCAAAGCAGGCATTGAATGG
ATTAGCATGGGATAACAAATACAGACCTCGGTCTTGCTTTGTTGGTTTG-AAGACTGATG
GCGCTTGATTAATAGGGATAGTTGGGGGCATTCGTATTCCGACGTCAGAGGTGAAATTCT
TGGATTGTCGGAAGACGAACTTGTGCGAAAGCATTTGCCAAGGATGTTTTCATTAATCAA
GAACGAAAGTTCGGGGATCGAAGACGATTAGATACCGTCGTAGTCCGAACCATAAACGAT
GCCGACTAGGGATTGGAGGAAGTCCCCGACTCCTTCAGCACCTTATGAGAAATCAAAGTC
TTTGGGTTCTGGGGGGAGTATGGTCGCAAGGCTGAAACTTAAAGGAATTGACGGAAGGGC
ACCACCAGGAGTGGAGCCTGCGGCTTAATTTGACTCAACACGGGGAAACTTACCAGGTCC
AGACATAGTAAGGATTGACAGATTGATAGCTCTTTCTTGATTCTATGGGTGGTGGTGCAT
GGCCGTTCTTAGTTGGTGGAGTGATTTGTCTGGTTAATTCCGTTAACGAACGAGACCTTA
CCCTGCTAACTAGTTGCACGATTCCTGGTAACTTCTTAGAGGGACTATGCGCGTC--TAG
CGCATGGAAGTTTGAGGCAATAACAGGTCTGTGATGCCCTTAGATGTCCTGGGCCGCACG
CGCGCTACACTGACGGATGCAACGAGTCCTGGGCCGGAAGGTCTGGGGAATCTTTTCAAC
ATTCGTCGTGATGGGGATAGACCCTTGCAATTTTTGGTCTTCAACGAGGAATTCCTTGTA
AGCGCGAGTCATCAACTCGCGTTGAATACGTCCCTGCCCTTTGTACACACCGCCCGTCGC
TCCTACCGATTGGATGGTCCGGTGAAATCTTCGGATCGTGCGAAGTTGATTAAACTTTAT
CATCTAGAGGAAGGAGAAGTCGTAACAA
>LARNAKA2N 
TAGCATATGCTTGTCTCAAAGATTAAGCCATGCATGTCTCAGTGTAAACA-CTAGTATTG
TGAAACTGCGAATGGCTCATTATATCAGTGATAATCTCTTTGAT----AGTGCGCGGCAC
ATGGATAACTGTGCTAACCGTAGAGCTAATACATGCCCAGATTCCTGGAGGGAGCATTTA
TTAGATTCGAACCAACCTCCGGTGCGGATGAATCATAATAACTTTGCGAATCAGCGGTGA
TGCATCATTCGAATCTCTGCCCTATCAGCTTTGGATGGTAGTGTCGTGGACTACCATGGC
GATAACGGGTAACGGAGAATTAGGGTTCGATTCCGGAGAGGGAGCCTGAGAAATGGCTAC
CACATCCAAGGAAGGCAGCAGGCGCGTAAATTACCCAATCCTGAC----TCAGGGAGGTA
GTGACCATAACTAACGACGCTCGGCCGGTTGAGCGATCGGAATGCGAGAAGTTTTAAGCC
CTTCTCGAA-AGCAACTGGAGGGCAAGTCTGGTGCCAGCAGCCGCGGTAATACCAGCTCC
AGTAGCGTATATTAAAGTTGTTGCAGTTAAAAAGCTCGTAGTTGGATGTCGGGAGACGCC
TCTGTATCCGCCACNNNNNNNNNNNNNNNNNNNNNNNNNNNNNNNNNNNNNNNNNNNNNN
NNNNNNNNNNNNNNNNNNNNNNNNNNNNNNNNNNNNNNNNNNNNNNNNNNNNNNNNNNNN
NNNNNNNNNNNNNNNNNNNNNNNNNNNNNNNNNNNNNNNNNNNNNNNNNNNNNNNNNNNN
NNNNNNNNNNNNNNNNNNNNNNNNNNNNNNNNNNNNNNNNNNNNNNNNNNNNNNNNNNNN
NNNNNNNNNNNNNNNNNNNNNNNNNNNNNNNNNNNNNNNNNNNNNNNNNNNNNNNNNNNN
NNNNNNNNNNNNNNNNNNNNNNNNNNNNNNNNNNNNNNNNNNNNNNNNNNNNNNNNNNNN
NNNNNNNNNNNNNNNNNNNNNNNNNNNNNNNNNNNNNNNNNNNNNNNNNNNNNNNNNNNN
NNNNNNNNNNNNNNNNNNNNNNNNNNNNNNNNNNNNNNNNNNNNNNNNNNNNNNNNNNNN
NNNNNNNNNNNNNNNNNNNNNNNNNNNNNNNNNNNNNNNNNNNNNNNNNNNNNNNNNNNN
NNNNNNNNNNNNNNNNNNNNNNNNNNNNNNNNNNNNNNNNNNNNNNNNNNNNNNNNNNNN
NNNNNNNNNNNNNNNNNNNNNNNNNNNNNNNNNNNNNNNNNNNNNNNNNNNNNNNNNNNN
NNNNNNNNNNNNNNNNNNNNNNNNNNNNNNNNNNNNNNNNNNNNNNNNNNNNNNNNNNNN
NNNNNNNNNNNNNNNNNNNNNNNNNNNNNNNNNNNNNNNNNNNNNNNNNNNNNNNNNNNN
NNNNNNNNNNNNNNNNNNNNNNNNNNNNNNNNNNNNNNNNNNNNNNNNNNNNNNNNNNNN
NNNNNNNNNNNNNNNNNNNNNNNNNNNNNNNNNNNNNNNNNNNNNNNNNNNNNNNNNNNN
NNNNNNNNNNNNNNNNNNNNNNNNNNNNNNNNNNNNNNNNNNNNNNNNNNNNNNNNNNNN
NNNNNNNNNNNNNNNNNNNNNNNNNNNN
>LUC3/MURAN
O3AGTCATATGCTTGTCTCAAAGATTAAGCCATGCATGTCTCAGTGT-AAGCACTAGTAC
TGTGAAACTGCGAATGGCTCATTAAATCAGCAATCATTTATTTGAT----AGTGGGTTGC
ACATGGATAACTGTGCTAAATGTAGAGCTAATACATGCCTCAAATCCCGCGGGATGCATT
TATTAGATAGAAACCAACCCCCGGAGTTGATGATTCATAATAACTTTGCGAATCACCGGT
GATGCATCATTCAAATTTCTGCCCTATCAGCTTTCGATGGTAGTGTAGTGGACTACCATG
GCGGTAACGGGTGACGGAGAATTGGGGTTCGATGCCGGAGAGGGAGCCTGAGAAATGGCT
ACCACATCCAAGGAAGGCAGCAGGCGCGTAAATTACCCAATCCTGAC----ACAGGGAGG
TAGTGACAAGAAATAACGGCACAGGGCCGGTCTTGTGATTGGAATGAGAACAATTTAAAC
CACTTATCGAA-AGCGATTGGAGGGCAAGTCTGGTGCCAGCAGCCGCGGTAATTCCAGCT
CCAATAGCGTATATTAAAGTTGTTGCAGTTAAAAAGCTCGTAGTTGGATCTTGGAAGGAC
TCCTTGTCCGGCACAGGGGTTACTGTGAAGAAATCAGAGTGTTCAAAGCAGGCATTGAAT
GGATTAGCATGGGATAACAAATACAGACCTCGGTCTTGCTTTGTTGGTTTG-AAGACTGA
TGGCGCTTGATTAATAGGGATAGTTGGGGGCATTCGTATTCCGACGTCAGAGGTGAAATT
CTTGGATTGTCGGAAGACGAACTTGTGCGAAAGCATTTGCCAAGGATGTTTTCATTAATC
AAGAACGAAAGTTCGGGGATCGAAGACGATTAGATACCGTCGTAGTCCGAACCATAAACG
ATGCCGACTAGGGATTGGAGGAAGTCCCCGACTCCTTCAGCACCTTATGAGAAATCAAAG
TCTTTGGGTTCTGGGGGGAGTATGGTCGCAAGGCTGAAACTTAAAGGAATTGACGGAAGG
GCACCACCAGGAGTGGAGCCTGCGGCTTAATTTGACTCAACACGGGGAAACTTACCAGGT
CCAGACATAGTAAGGATTGACAGATTGATAGCTCTTTCTTGATTCTATGGGTGGTGGTGC
ATGGCCGTTCTTAGTTGGTGGAGTGATTTGTCTGGTTAATTCCGTTAACGAACGAGACCT
TACCCTGCTAACTAGTTGCACGATTCCTGGTAACTTCTTAGAGGGACTATGCGCGTC--T
AGCGCATGGAAGTTTGAGGCAATAACAGGTCTGTGATGCCCTTAGATGTCCTGGGCCGCA
CGCGCGCTACACTGACGGATGCAACGAGTCCTGGGCCGGAAGGTCTGGGGAATCTTTTCA
ACATTCGTCGTGATGGGGATAGACCCTTGCAATTTTTGGTCTTCAACGAGGAATTCCTTG
TAAGCGCGAGTCATCAACTCGCGTTGAATACGTCCCTGCCCTTTGTACACACCGCCCGTC
GCTCCTACCGATTGGATGGTCCGGTGAAATCTTCGGATCGTGCGAAGTTGATTAAACTTT
ATCATCTAGAGGAAGGAGAAGTCGTAACAA
>MANG      
TAGCATATGCTTGTCTCAAAGATTAAGCCATGCATGTCTCAGTGT-AAACACTAGTATTG
TGAAACTGCGAATGGCTCATTACATCAGTGATAATCTCTTTGAT----AGTGCGTGGCAC
ATGGATAACTGTGCTAACCGTAGAGCTAATACATGCCCAGATTCTTGGAAGAAGCATTTA
TTAGGTTCGAGCCAACCTTCAGTGCGGATGAATCATAATAACTTTGCGAATCAGCGGTGA
TGCATCATTCGAATCTCTGCCCTATCAGCTTTTGATGGTAGTGTCGTGGACTACCATGGC
GATAACGGGTAACGGAGAATTAGGGTTCGATTCCGGAGAGGGAGCCTGAGAAATGGCTAC
CACATCCAAGGAAGGCAGCAGGCGCGTAAATTACCCAATCCTGAC----TCAGGGAGGTA
GTGACCATAAATAACGACGCTCGGCCGGTCGTGCGATCGGAATGCGAGAAGCTTTAAGCT
CTTCTCGAA-AGCAACTGGAGGGCAAGTCTGGTGCCAGCAGCCGCGGTAATACCAGCTCC
AGTAGCGTATATTAAAGTTGTTGCAGTTAAAAAGCTCGTAGTTGGATGTCGGAAAGGACC
TCATTGTCCGGCACATGTTACTGTGAAGAAATCAGAGTGCTCAAAGCAGGCACCGAATGG
ATTAGCATGGGATAACCACCCTTGACCTCGGTCTTTGGGAGTTGGTTCAAAAGATCGATG
GCGCTTGATTAATAGGGACAGTTGGGGGCATTCGTATTTCGAAGTCAGAGGTGAAATTCT
TGGATTTTCGAAAGACGAACATATGCGAAAGCATTTGCCAAGGATGTTTTCATTAATCAA
GAACGAAAGTTCGGGGATCGAAGACGATCAGATACCGTCGTAGTCCGAACCATAAACGAT
GCCGACTAGGGATTGGAAGATGCGCTTCCATCTTTCAGCACCTTCCGAGAAATCAAAGTT
TTTGGGTTCCGGGGGGAGTATGGTCGCAAGGCTGAAACTTAAAGGAATTGACGGAAGGGC
ACCACCAGGAGTGGAGCCTGCGGCTTAATTTGACTCAACACGGGGAAACTTACCAGGTCC
AGACATAGGAAGGATTGACAGATTGACAGCTCTTTCTTGATTCTATGGGTGGTGGTGCAT
GGCCGTTCTTAGTTGGTGGAGTGATTTGTCTGGTTAATTCCGATAACGAACGAGACCTTC
ACCT-CTAAATAGTGCGCATCTCTTCTCGTACTTCTTAGAGGGACGATGTGCGT---TAG
CACAAGGAAGTTGGAGGCAATAACAGGTCTGTGATGCCCTTAGATGTCCTGGGCCGCACG
CGTGCTACACTGACGGATCCAACAAGACCTGGACCGAAAGGTTTGGGAAATC-TAGCAAT
GTCCGTCGTGATGGGGATCGACCCTTGTAAC--TTGGTCGTGAACGAGGAATTCCTTGTA
AGCGCGAGTCATCATCTCGCGTTGAATACGTCCCTGCCCTTTGTACACACCGCCCGTCGC
TCCTACCGA-TGGATGGTCCGGTGAAATCTTCGGATGTTCTGAAGTTGATNNNNNNNNNN
NNNNNNNNNNNNNNNNNNNNNNNNNNNN
>MjakobifAY
AA-CATATGCTTGTCTCGAAGATTAAGCCATGCAAGCCC-AGAATAAGCATTATTCACGG
CGAATCTGCGAATGGCTCATTAAATCAGTTATAGTTTATTTGAT----AGTGTTTACTAC
ATGGATATCCGTAGTAATTCTAGGGCTAATACATGCACGCAAAGCCGACGCTTGTATYTA
TTAGGTAAAAACCAACCGGCACGTACGGTGATCCATAATAACTGCGCGAATCGGCGACGA
TGAATCATTCAAATTTCTGCCCTATCAACTTTGGACGGTARGATAGAGGCTTACCGTGGT
CGTCACGGGTAGCGGAGGATTAGGGTCTGACTCCGGAGAGGGAGCTTTAGAAACGGCCGC
CACTTCCAAGGAAGGCAGCAGGCGCGCAAATTACCCAATTCCGTC----TCGGAGAGGTA
GTGAAGACAAATAACAATGTGTGACTAGTCGCATAATTGGAATGAGAGAGATGTAAATAC
TTTCTCGAA-TGCAATTGGAGGGAAAGTCTGGTGCCAGCAGCCGCGGTAATTCCAGCTCC
AATAGCGTATATTAAATTTGCTGCAGTTAAAAAGCTCGTAGTTGGATTTNNNNNNNNNNN
NNNNNNNNNNNNNNCGGTTACTTTGAGCAAATTAGAGTGTTCAAAGCAGGCGTTGAATAC
GTTAGCATGGAATAACAA-AATAGGCTTTGGTTCTGTTTTGTTGGTTTTGAGRATCAA--
-GGAATGGTTAATAGGGATAGTTGGGGGCATTCGTACCTTGGAGTCAGAGGTGWAATTCT
TAGATTTCCGAGAGACGAACTTCTGCGAAAGCATTTGCCCAGGATGTTCTCAYTAATCAA
GAACGAAAGTTAGGGGATCGAAGACGATCAGATACCGTCGTAGTCTTAACCATAAACGAT
ACCGACTAGGGATTAGTGGATGTTC--GACTCCATTAGCACCTTCTGAGAAATCAAAGTC
TTTGGGTTCTGGGGGGAGTATGGTCGCAAGGCTGAAACTTAAAGGAATTGACGGAAGGGC
A-CACCAGGAGTGGAGCCTGCGGCTTAATTTGACTCAACACGGGGAAACTTACCAGGTCC
AGACATGGGAAGGATTGACAGATT-TCAGCTCTTTCTTGATTCTATGGGTGGTGGTGCAT
GGCCGTTCTTAGTTGGTGGAGTGATTTGTCTGGTTAATTCCGATAACGAACGAGACCTTA
ACCTGCTAAATAGTTACGGGAATCGTGCCAACTTCTTAGAGGGACAACCAGTGAC--TAA
CTGGTGGAAGATTGAGGCAATAACAGGTCTGTGATGCCCTTAGATGTTCTGGGCCGCACG
CGCGCTACACTGATGAGCTCAACAAGCCCTTGGCCGACAGGTCTGGGTAATCTTGTGAAA
ACTCATCGTGATGGGGATAGACGTTTRCAATTATCCGTCTTCAACGAGGAATTCCTAGTA
AGCGCGATTCATCAGATCGCGTTGATTACGTCCCTGCCCTTTGTACACACCGCCCGTCGC
TCCTACCGATTGGATGGTCCGATGAAGTCTCCGGATTTCYGGAAGCTGACTAAATCTTAT
CATCTAGAGGAAGGAGAAGTCGTAACAA
>NORMAR    
TAGCATATGCTTGTCTCAAAGATTAAGCCATGCATGTCTCAGTGT-AAACACTAGTATTG
TGAAACTGCGAATGGCTCATTAAATCAGTGATAATCTCTTTGAT----AGTGCGTGGCAC
ATGGATAACTGTGCTAACTGTAGAGCTAATACATGCCCAGATTCTTGGAAGAAGCATTTA
TTAGATTCGAGCCAACCTTCAGTGCGGATGAATCATAATAACTTTGCGAATCAGCGGTGA
TGCATCATTCGAATCTCTGCCCTATCAGCTTTTGATGGTAGTGTCGTGGACTACCATGGC
GATAACGGGTAACGGAGAATTAGGGTTCGATTCCGGAGAGGGAGCCTGAGAAATGGCTAC
CACATCCAAGGAAGGCAGCAGGCGCGTAAATTACCCAATCCTGAC----TCAGGGAGGTA
GTGACCATAAATAACGACGCTCGACCGGTCGTGCGATCGGAATGCGAGAAGTTTTAAGCC
CTTCTCGAA-AGCAACTGGAGGGCAAGTCTGGTGCCAGCAGCCGCGGTAATACCAGCTCC
AGTAGCGTATATTAAAGTTGTTGCAGTTAAAAAGCTCGTAGTTGGATGTCGGAAAGGACC
TCCGTGTCCGTCACACGTTACTGTGAAGAAATCAGAGTGCTCAAAGCAGGCACCGAATGG
ATTAGCATGGGATAACCACCCTTGACCTCGGTCTTTGGGAGTTGGTTCAAAAGATCGATG
GCGCTTGATTAATAGGAACAGTCGGGGGCATTCGTATTCCGAAGTCAGAGGTGAAATTCT
TGGATTTTCGGAAGACGAACATATGCGAAAGCATTTGCCAAGGATGTTTTCATTAATCAA
GAACGAAAGTTCGGGGATCGAAGACGATCAGATACCGTCGTAGTCCGAACCATAAACGAT
GCCGACTAGGGATTGGAAGATGTGCTTCCATCTTTCAGCACCTTCCGAGAAATCAAAGTT
TTTGGGTTCCGGGGGGAGTATGGTCGCAAGGCTGAAACTTAAAGGAATTGACGGAAGGGC
ACCACCAGGAGTGGAGCCTGCGGCTTAATTTGACTCAACACGGGGAAACTTACCAGGTCC
AGACATAGGAAGGATTGACAGATTGACAGCTCTTTCTTGATTCTATGGGTGGTGGTGCAT
GGCCGTTCTTAGTTGGTGGAGTGATTTGTCTGGTTAATTCCGATAACGAACGAGACCTTC
ACCT-CTAAATAGTGTGCATCTCTATTCACACTTCTTAGAGGGACGATGTGCGT---TAG
CACAAGGAAGTTGGAGGCAATAACAGGTCTGTGATGCCCTTAGATGTCCTGGGCCGCACG
CGTGCTACACTGACGGATCCAACAAGACCTGGACCGAAAGGTTTGGGAAATC-TAGCAAT
GTCCGTCGTGATGGGGATCGACCCTTGTAAC--TTGGTCGTGAACGAGGAATTCCTTGTA
AGCGCAAGTCATCATCTTGCGTTGAATACGTCCCTGCCCTTTGTACACACCGCCCGTCGC
TCCTACCGA-TGGATGGTCCGGTGAAATCTTCGGATGTTCTGAAGTTGATTAAACTTTAT
CATCTAGAGGAAGGAGAAGTCGTAACAA
>OROSEI    
TAGCATATGCTTGTCTCAAAGATTAAGCCATGCATGTCTCAGTGT-AAACACTAGTATTG
TGAAACTGCGAATGGCTCATTAAATCAGTGATAATCTCTTTGAT----AGTGCGTGGCAC
ATGGATAACTGTGCTAACTGTAGAGCTAATACATGCCCAGATTCTTGGAAGAAGCATTTA
TTAGATTCGAGCCAACCTCCAGTGCGGATGAATCATAATAACTTTGCGAATCAGCGGTGA
TGCATCATTCGAATCTCTGCCCTATCAGCTTTTGATGGTAGTGTCGTGGACTACCATGGC
GATAACGGGTAACGGAGAATTAGGGTTCGATTCCGGAGAGGGAGCCTGAGAAATGGCTAC
CACATCCAAGGAAGGCAGCAGGCGCGTAAATTACCCAATCCTGAC----TCAGGGAGGTA
GTGACCATAAATAACGACGCTCGACCGGTCGTGCGATCGGAATGCGAGAAGTTTTAAGCC
CTTCTCGAA-AGCAACTGGAGGGCAAGTCTGGTGCCAGCAGCCGCGGTAATACCAGCTCC
AGTAGCGTATATTAAAGTTGTTGCAGTTAAAAAGCTCGTAGTTGGATGTCGGAAAGGACC
TCCGTGTCCGTCACATGTTACTGTGAAGAAATCAGAGTGCTCAAAGCAGGCACCGAATGG
ATTAGCATGGGATAACCACCCTTGACCTCGGTCTTTGGGAGTTGGTTCAAAAGATCGATG
GCGCTTGATTAATAGGAACAGTCGGGGGCATTCGTATTCCGAAGTCAGAGGTGAAATTCT
TGGATTTTCGGAAGACGAACATATGCGAAAGCATTTGCCAAGGATGTTTTCATTAATCAA
GAACGAAAGTTCGGGGATCGAAGACGATCAGATACCGTCGTAGTCCGAACCATAAACGAT
GCCGACTAGGGATTGGAAGATGTGCTTCCATCTTTCAGCACCTTCCGAGAAATCAAAGTT
TTTGGGTTCCGGGGGGAGTATGGTCGCAAGGCTGAAACTTAAAGGAATTGACGGAAGGGC
ACCACCAGGAGTGGAGCCTGCGGCTTAATTTGACTCAACACGGGGAAACTTACCAGGTCC
AGACATAGGAAGGATTGACAGATTGACAGCTCTTTCTTGATTCTATGGGTGGTGGTGCAT
GGCCGTTCTTAGTTGGTGGAGTGATTTGTCTGGTTAATTCCGATAACGAACGAGACCTTC
ACCT-CTAAATAGTGTGCATCTCTATTCACACTTCTTAGAGGGACGATGTGCGT---TAG
CACAAGGAAGTTGGAGGCAATAACAGGTCTGTGATGCCCTTAGATGTCCTGGGCCGCACG
CGTGCTACACTGACGGATCCAACAAGACCTGGACCGAAAGGTTTGGGAAATC-TGGCAAT
GTCCGTCGTGATGGGGATCGACCCTTGTAAC--TTGGTCGTGAACGAGGAATTCCTTGTA
AGCGCAAGTCATCATCTTGCGTTGAATACGTCCCTGCCCTTTGTACACACCGCCCGTCGC
TCCTACCGA-TGGATGGTCCGGTGAAATCTTCGGATGTTCTGAAGTTGATTAAACTTTAT
CATCTAGAGGAAGGAGAAGTNNNNNNNN
>PC1       
TAGCATATGCTTGTCTCAAAGATTAAGCCATGCATGTCTCAGTGT-AAACACAAGTATTG
TGAAACTGCGAATGGCTCATTATATCAGTGATAATCTCTTTGAT----CGTGCGCGGCAC
ATGGATAACTGTGCTAACCGTAGAGCTAATACATGCCCAGATCTCTTATGAGAGCATTTA
TTAGATTCGAGCCAACCCTTGGTGCGGATGAGTCATAATAACTTTGCGAATCAGCGGTGA
TGCATCATTCGAATCTCTGCCCTATCAGCTTTGGATGGTAGTGTCGTGGACTACCATGGC
GATAACGGGTAACGGAGAATTAGGGTTCGATTCCGGAGAGGGAGCCTGAGAAATGGCTAC
CACATCCAAGGAAGGCAGCAGGCGCGTAAATTACCCAATCCTGAC----TCAGGGAGGTA
GTGACCATAAATAACGACGCTCGGCCGGTCGTGCGATCGGAATGCGGGAAGTTTTAAGCC
CTTCTCGAA-AGCAACTGGAGGGCAAGTCTGGTGCCAGCAGCCGCGGTAATACCAGCTCC
AGTAGCGTATATTAAAGTTGTTGCAGTTAAAAAGCTCGTAGTTGGATGTCGGAAAAGGCC
TCTGTGTCCGGCACATGTTACTGTGAAGAAATCAGAGTGCTCAAAGCAGGCACGGAATGG
ATTAGCATGGGATAACCACCATTGACCTCGTTCTTTGGTAGTTGGTTCAAAAGAATGATG
GCGCTTGATTAATAGGGACAGTTGGGGGCATTCGTATTCCGAAGTCAGAGGTGAAATTCT
TGGATTTTCGGAAGACGAACATATGCGAAAGCATTTGCCAAGGATGTTTTCATTAATCAA
GAACGAAAGTTCGGGGATCGAAGACGATCAGATACCGTCGTAGTCCGAACCATAAACGAT
GCCGACTAGGGATTGGAAGATTCGCTTCAATCTTTCAGCACCTTCCGAGAAATCAAAGTT
TTTGGGTTCCGGGGGGAGTATGGTCGCAAGGCTGAAACTTAAAGGAATTGACGGAAGGGC
ACCACCAGGAGTGGAGCCTGCGGCTTAATTTGACTCAACACGGGGAAACTTACCAGGTCC
AGACATAGGAAGGATTGACAGATTGACAGCTCTTTCTTGATTCTATGGGTGGTGGTGCAT
GGCCGTTCTTAGTTGGTGGAGTGATTTGTCTGGTTAATTCCGATAACGAACGAGACCTTC
ACCT-CTAAATAGTGTGGAGAAATTCTCACACTTCTTAGAGGGACGATGTGCGT---TAG
CACAAGGAAGTTGGAGGCAATAACAGGTCTGTGATGCCCTTAGATGTCCTGGGCCGCACG
CGTGCTACACTGACGGATACAACAAGACCTGGACTGAAAAGTTTGGGAAATC-TAGCAAT
GTCCGTCGTGATGGGGATCGACCCTTGCAAT--TTGGTCGTGAACGAGGAATTCCTTGTA
AGCGCGAGTCATCATCTCGCGTTGAATACGTCCCTGCCCTTTGTACACACCGCCCGTCGC
TCCTACCGA-TGGATGGTCCGGTGAAATCTTCGGATGTTCTGAAGTTGATTAAACTTTAT
CATCTAGAGGAAGGAGAAGTCGTAACAA
>PETROCHORI
TAGCATATGCTTGTCTCAAAGATTAAGCCATGCATGTCTCAGTGT-AAACACTAGTATTG
TGAAACTGCGAATGGCTCATTATATCAGTGATAATCTCTTTGAT----AGTGCGCGGCAC
ATGGATAACTGTGCTAACCGTAGAGCTAATACATGCCCAGATTCCTGGAGGGAGCATTTA
TTAGATTCGAACCAACCTCCGGTGCGGATGAATCATAATAACTTTGCGAATCAGCGGTGA
TGCATCATTCGAATCTCTGCCCTATCAGCTTTGGATGGTAGTGTCGTGGACTACCATGGC
GATAACGGGTAACGGAGAATTAGGGTTCGATTCCGGAGAGGGAGCCTGAGAAATGGCTAC
CACATCCAAGGAAGGCAGCAGGCGCGTAAATTACCCAATCCTGAC----TCAGGGAGGTA
GTGACCATAACTAACGACGCTCGGCCGGTTGAGCGATCGGAATGCGAGAAGTTTTAAGCC
CTTCTCGAA-AGCAACTGGAGGGCAAGTCTGGTGCCAGCAGCCGCGGTAATACCAGCTCC
AGTAGCGTATATTAAAGTTGTTGCAGTTAAAAAGCTCGTAGTTGGATGTCGGGAGACGCC
TCTGTATCCGCCACGTGTTACTGTGAAGAAATCAGAGTGCTCAAAGCAGGCACAGAATGG
ATTAGCATGGGATAACCACCCTCGACCTCGTTCTTTGGGTGTTGGTTCAAAAGAATGATG
GCGCTTGATTAATAGGGACAGTTGGGGGCATTCGTATTCCGAAGTCAGAGGTGAAATTCT
TGGATTTTCGGAAGACGAACATATGCGAAAGCATTTGCCAAGGATGTTTTCATTAATCAA
GAACGAAAGTTCGGGGATCGAAGACGATCAGATACCGTCGTAGTCCGAACCATAAACGAT
GCCGACTAGGGATTGGAAGATGTGCTTCCGTCTTTCAGCACCTTCCGAGAAATCAAAGTT
TTTGGGTTCCGGGGGGAGTATGGTCGCAAGGCTGAAACTTAAAGGAATTGACGGAAGGGC
ACCACCAGGAGTGGAGCCTGCGGCTTAATTTGACTCAACACGGGGAAACTTACCAGGTCC
AGACATAGGAAGGATTGACAGATTGACAGCTCTTTCTTGATTCTATGGGTGGTGGTGCAT
GGCCGTTCTTAGTTGGTGGAGTGATTTGTCTGGTTAATTCCGATAACGAACGAGACCTTC
ACCT-CTAAATAGTGTAGATCTCTCAGTACACTTCTTAGAGGGACGATGTGCGT---TAG
CACAAGGAAGTTGGAGGCAATAACAGGTCTGTGATGCCCTTAGATGTCCTGGGCCGCACG
CGTGCTACACTGACGGATCCAACAAGACCTGGACTGAAAGGTTTGGGAAATC-TAGCAAT
GTCCGTCGTGATGGGGATCGACCCTTGCAAT--TTGGTCGTGAACGAGGAATTCCTTGTA
AGCGCGAGTCATCATCTCGCGTTGAATACGTCCCTGCCCTTTGTACACACCGCCCGTCGC
TCCTACCGA-TGGATGGTCCGGTGAAATCTTCGGATGTTCTGAAGTTGATTAAACTTTAT
CATCTAGAGGAAGGAGAAGTCGTAACAA
>Ramericana
NNNNNNNNNNNNNNNNNAAGGATTAAGCCATGCATGTCTAAGTATG-AACCTTCATACGG
TGAAACTGCGAACGGCTCATTACAACAGTTATCATTTACTTGGT----GATTGGTCCTAC
ATGGATACCTGTGGTAACACCAGAGCTAATACATGCACAAACTCTCGGCAGAGGCATTTA
TTAGATACTACCACCCTGGCAGGTCGGGTGATTCATAGTAACCTTGCGAACCGCGAGTGG
TGAACCAATCGAGTTTCTGCCCTATCAGCTTTCGTCGGTACGGTATTGGCGTACCGAGGC
CGCAACGGGTAACGGGGAATTGGGGTTTGATTCCGGAGAGGGAGCCTGAGAGACGGCTAC
CACATCTAAGGAAGGCAGCAGGCGCGCAAATTACCCAATGGCAAT----TCGCCGAGGTA
GCGACAAGAAATAACTGTTGCGGGCATGTCTGCAAACGGGAATGAGGTGTATTTAAAACC
CACACCGAGTAACAATTGGAGGGCAAGTCTGGTGCCAGCAGCCGCGGTAACACCAGCTCC
AATAGCGTATATTAAAGTTGTTGCACTTAAAAAGCTCGTAGTCAGACTGCCGAGGGCACC
CCTTTGTGGCGCCGATGTTCCTGTGAGCAAATCAGAGTGTTCCAAGCAGGCGCTGCATGG
TTGAGCATGGAATGACAACGCGGGACTCCGGTTGCGCTTTGTTGGTGGAGCCGACTGGAG
G-ACATGGTTAATAGGGACAGTTGGGGGCATTTGTATTTCCATGTCAGAGGTGAAATTCT
AGGATTATGGAAAGACAAACTGCTGCGAAAGCGTTTGCCAAGGATGTTCCCGTTGATCAA
GAACGAAAGTTAGGGGATCGAAGACGATCAGACACCGTCCTAGTCCTAACCGTAAACGAT
GCCGACTGGGGATTGGAGAACGTATCGGTCTCCTTCAGCACCCTCCGGGAAACCAAAGTC
TTTGGGTTGTGGGGGGAGTATGGTCGCAAGGCTGAAACTTAAAGGAAHTGACGGAACTCT
ACCACCAATGGAGGAGCCTGCGGCTTAATTCGACTCAACTCGGGAAACCTTACCAGGTCC
AGACATAGGGAGGATGGACAGATTGAGAGCTCTTTCTTGATTCTATGGGTGGTGGTGCAT
GGCCGTTTCTAGTTGGTGGAGTGATTTGTCTGGTTAATTCCGATAACGAACGAGACCTCT
GCCTGCTAACTAGCGTGGCCTATCCTAAGCGCTTCTTAGAGGGATTCCTGACTAC--AAG
TCGGGTGAAACGAGAGGCTAGAACAGGTCTGTGATGCCCTTCGATGTTCTGGGCCGCACG
CGCGCTACACTGACGGAGGCAACAAGTCCTTGACCGAAAGGCCCGGGGAACCTTAACAAA
CTTCGTCGTGCTGGGGATAGACCATTGCAATTATTGGTCTTCAACGAGGATTCGTTAGTA
ATCGCGTGTCATCATCGYGCGATGACTACGTCCCTGGAGTTTGTACACACCGCCCGTCGC
TCCTACCGATTGGATGATGCGGTGAAATCTTCGGACCGACTGAAGTTGATTGAATCTTAT
CATCTAGAGGAAGGAGAAGTCGTAACAA
>Recamerica
AGTCATATGCTTGTCTCAAGGATTAAGCCATGCATGTCTAAGTATG-AACCTTCATACGG
TGAAACTGCGAACGGCTCATTACAACAGTTATCATTTACTTGGT----GGATTGTCCTAC
ATGGATACCTGTGGTAACACCAGAGCTAATACATGCACAAACTCTCCGGAGAGGCATTTA
TTAGATACTACCACCCTGGCAGGTCGGGTGATTCATAGTAACCTTGCGAACCGCGAGTGG
TGAACCAATCGAGTTTCTGCCCTATCAGCTTTCGTCGGTACGGTATTGGCGTACCGAGGC
CGCAACGGGTAACGGGGAATTGGGGTTTGATTCCGGAGAGGGAGCCTGAGAGACGGCTAC
CACATCTAAGGAAGGCAGCAGGCGCGCAAATTACCCAATGGCAAT----TCGCCGAGGTA
GCGACAAGAAATAACTGTTGCGGGCATGTCTGCAAACGGGAATGAGTGTATTTAAAACCC
ACACCCGAGTAACAATTGGAAGGCAAGTCTGGTGCCAGCAGCCGCCGTAACACCAGCTCC
AATAGCGTATATTAAAGTTGTTGCACTTAAAAAGCTCGTAGTCAGACTGCCGAGGGCACC
CCTTTGTGGCGCCGATGTTCCTGTGAGCAAATCAGAGTGTTCCAGCAGGGCGCTGCATGG
TTGAGCATGGAATGACAACGCGGGACTCCGGTTGCGCTTTGTTGGTGGAGCCGACTGGAG
G-ACATGGTTAATAGGGACAGTTGGGGGCATTTGTATTTCCATGTCAGAGGTGAAATTCT
AGGATTATGGAAAGACAAACTGCTGCGAAAGCGTTTGCCAAGGATGTTCCCGTTGATCAA
GAACGAAAGTTAGGGGATCGAAGACGATCAGACACCGTCCTAGTCCTAACCGTAAACGAT
GCCGACTGGGGATTGGAGAACGTATCGGACTCCTTCAGCACCCTCCGGGAAACCAAAGTC
TTTGGGTTGTGGGGGGAGTATGGTCGCAAGGCTGAAACTTAAAGGAATTGACGGAACTCT
ACCACCAATGGAGGAGCCTGCGGCTTAATTCGACTCAACTCGGGAAACCTTACCAGGTCC
AGACATAGGGAGGATGGACAGATTGAGAGCTCTTTCTTGATTCTATGGGTGGTTAACTGC
TTACTTACTTATGCTGAATCCCGGTAGTGAATGTTAATTCCGATAACGAACGAGACCTCT
GCCTGCTAACTAGCGTGGCCTATCCTAAGCGCTTCTTAGAGGGATTCCTGACTAC--AAG
TCGGGTGAAACGAGAGGCTAGAACAGGTCTGTGATGCCCTTCGATGTTCTGGGCCGCACG
CGCGCTACACTGACGGAGGCAACAAGTCCTTGACCGAAAGGCCCGGGGAACCTTAACAAA
CTTCGTCGTGCTGGGGATAGACCATTGCAATTATTGGTCTTCAACGAGGAATTCGTAGTA
ATCGCGTGTCATCATCGCGCGATGACTACGTCCCTGGAGTTTGTACACACCGCCCGTCGC
TCCTACCGATTGGATGATGCGGTGAAATCTTCGGACCGACTGAAGTTGATTGAATCTTAT
CATCTAGAGGAAGGAGAAGTCGTAACAA
>Seculamona
NNNNNNNNNNNNNNNNNAAAGATTAAGCCATGCATGTCTAGGAATGAGGAACTCACACAC
CGAATCTGCGAACGGCTCATTACAACAGTCATAATCTACTTGGC----GATTTGCTGCAG
ACGGATAACCGTGCCAACAGCAGAGCTAACACGTGCACAAGGCTCCCGCGAGCGCATTTG
TTGGATCCTCTCACACCACGCGCGCAGGTGATTCACAGCAACTGAGCGAACCGGCGGCGG
TGGACCAATCGAGTCTCTGCCCTATCAGCTTTCGTCGGTACGGTATTGGCCTACCGAGGC
GTCGACGGGTAACGGGGAATTAGGGTTTGATTCCGGAGAGGGAGCCTGAGAGATGGCTAC
CACATCCAAGGAAGGCAGCAGGCGCGCAAATTGCCCAATCCCGAT----GCGGGGAGGCA
GTGACGAGAAATAACTGTTGGGGTCTGGATTCCAAACGGGAATGAGAACAACGCAAAACC
CTTATCGAGTAGCAACTGGAGGGCAAGTCTGGTGCCAGCAGCCGCGGTAACTCCAGCTCC
AGTAGCGTATACTAAATCTGTTGCACTTAAAAAGCTCGTAGTCCGACTTGCGAGGGCACC
CGCCGAAGGCGCCGACGTTCCTGTGAGCAAATCAGAGTGTTCCAAGCAGGCGCTGCATGG
TTTAGCATGGAATAACGAAGCGGGACTCTGGCCGCGCTGTGTTGGTGCAGCCGGCCGGAG
G-ACATGGTTAATAGGGATAGTCGGGGGCATTCGTATTCCGGCGTCAGAGGTGAAATTCT
AGGATTGCCGGAAGACGAACAACTGCGAAGGCAATTGCCAAGGATGTTCCCATTGATCAA
GAACGAAGTCTAGGGGATCGAAGACGATTAGACACCGTCATAGTCCTAGAGGTAAACGAT
GCCGACTAGGGATTGGAGAACGTTTGTGACTCCTCCAGCACCTTGTGGGAAACCAAAGTC
TCTGGGTTGTGGGGGGAGTATGGTCGCAAGGCTGAAACTTAAAAGAATTGACGGAAGGGC
ACCACCAGGAGTGGAGCCTGCGGTTTAATTTGACTCAACACGGGAAAACTCACCAGGTCC
AGACATAGGGAGGATGGACAGATTGAGAGCTCTTTCTAGATTCTATGGGTGGTGGTGCAT
GGCCGTTCTTAGTTGGTGGAGTGATTTGTCTGGTTAATTCCGTTAACGAACGAGACCGAA
ATCTGCTAACTAGCGGGGCGTTTTCCAAACGCTTCTTAGAGAGATTGCCGTTGAC--AAG
GCGGCTGAAACTTTCGGCCAAAACAGGTCTGTGATGCCCTTCGATGTTCT-GGCCACACG
CGCGCTACACTGATGGACGCAACGAGACCTGCGCCGAGAGGCCCGGGAAACCTTGCCAAA
GTCCATCGTGCTGGGGATCGACCCTTGCAATTGTGGGTCGTCAACGAGGAATTCCTAGTA
GGCGCGGGTCATCAGCCCGCGCCGACTACGTCCCTGCCCTTTGTACACACCGCCCGTCGC
TCCTACCGATTGGATGATGCGGTGAAATCTCAGGACCGCGGGAATTTGATTAAACCTTAC
CATCTAGAGGAAGGAGAAGTCGTAACAA
>Trimpyrifo
AGTCATATGCTTGTCTCAAAGATTAAGCCATGCATGTCTAAGTAT-AGCAAT--ATACAG
TGAAACTGCGAATGGCTCATTATATCAGTAATAGTTTATTTGAT----AGTACCTACTAC
ATGGATAACCGTAGTAATTCTAGAGCTAATACATGCGCAAAATCCTGACGGATGTATTTA
TTAGATCAAAAACCAATCTGCACCTTGGTGATTCATAATAACTGATCGAATCGCCCTCGA
TGTATCATTCAAATTTCTGCCCTATCAACTTTCGATGGTAGGATAGAGGCCTACCATGGT
TTTGACGGGTAACGGAGAATTAGGGTTCGATTCCGGAGAGGGAGCCTGAAAGATGGCGAC
TACTTCCAAGGAAGGCAGCAGGCGCGCAAATTACCCAATCCCAACA-CACTGGGGAGGTA
GTGACAAAAAATATCAATGCAGGGCGCGTTCTGTAATTGGAATGGTCCGAACTTAAATAA
TTCGGAGAGTATCAATTAGAGGGCAAGTCTGGTGCCAGCAGCCGCGGTAATTCCAGCTCT
AATAGCGTATACTAAAGTTGCTGCAGTTAAAAAGCTCGTAGTTGGATTTTGGGGGAGTTA
TATGGTCTCAGGGCCCTTTACTTTGAAGAAATTGGAGTGTTCAAAGCAGGCTTTGAACAT
ATTAGCATGGAATAATAAAATAGGACGAACGTCCCATTTTGTTGGTTTCTGAGACGATCG
TAA--TGATTAATAGGGACAGTTGGGGGCATTTGTATTGCGTCGTCAGAGGTGAAATTCT
TGGATTGACGCAAGACAAACTACTGCGAAAGCATTTGCCAAGGATGTTTTCATTAATCAA
GAACGAAAGTTAGGGGATCGAAGGCGATTAGAAACCGCCCTAGTCCTAACCATAAACGAT
GCCAACTCAGTATTGGAGGGTGTTACCGACCCTTTCAGCACTGCTAGAGAAATCAAAGTC
TCTGGGTTCTGGGGGGAGTATGGTCGCAAGGCTGAAACTTAAAGAAATTGACGGAAGGGC
ACCACCAGGTGTGGAGCCTGCGGCTTAATTTGACTCAACACGGGGAAACTTACCAGGTCC
AGACACAGGAAGGATTGACAGATTGATAGCTCTTTCTTGATTCTGTGGGTGGTGGTGCAT
GGCCGTTCTTAGTTGGTGGAGTGATTTGTCTGGTTAATTCCGTTAACGAACGAGACCTCA
GCCTGCTAACTAGTCACACGAATACCCTGTACTTCTTAGAGGGACTACCATGGTC-GCAC
ATGGTGGAAGTTTGAGGCAATAACAGGTCTGTGATGCCCTTAGATGTTCTGGGCCGCACG
CGCGCTACACTGATGTCGTCAACAAGCCCTGGGCCGAAAGGCTTGGGTAATC-TTTGAAA
CGACATCGTGATGGGGATTGATCTTTGCAATTATGGATCATGAACGAGGAATACCTAGTA
AGCGCAAGTCATCAGCTTGCGTTGATTACGTCCCTGCCCTTTGTACACACCGCCCGTCGC
TCCTACCGATTGAATGATCCGATGAAATGTTTGGACTGCTGGAAGAACAGTAAATCTTAT
CATTTAGAGGAAGGAGAAGTCGTAACAA
>TsglobosaA
AGTCATATGCTTGTCTCAAAGATTAAGCCATGCATGTCTCAGAATAAACCACTTACAGGG
TGAATCTGCGCACGGCTCATTATATCAGGGGTAATTGATTCGAT----ACTGTTAACCAA
ACGGATAACCGCGGTAACCCCGTGGCTAATACGTGCGGAAAAGGGCTTTAGATCTGTGCT
CTGGCTGTCGGGCAACCGAAGGGCGTGGTGAATCACGGTAACTGGACCTATCGCGGGCGA
TTTATCGATTCAACCCTTGTCCTATCAGCTTTTGATGGTACGTTCGTGGCCTACCATGGC
TACAACGGGTAACGGGGAATCAGGGTTCGATTCCGGAGAGGGAGCCTGAGAGACGGCTGC
CACATCCAAGGAAGGCAGCAGGCGCGCAAATTACCCAATTTTAAC----ACAAAGAGGTA
GTGACAAGAAATAGCGGCCGGGGATGGTTCCTGGATCTGCAATGGGAATAGTTTAAACAC
CTTATCGAGTATCGATTGGAGGACAAGTCTGGTGCCAGCACCCGCGGTAATTCCAGCTCC
AATAGCGTATATTAAAGTTGCTGCGGTTAAAAAGCTCGTAGCCCGTTTGAAACGCGATGG
TT-TTAGGGGCTGGA-GTTACCTTGAATAAATCGATATGCTCAGAATAAGCGTTGAACGT
TTTAGCATGGAATAACGCATATGTAAATCGATGGTCGATAGCGCTTTTAGCAGGTCTTGG
GCGCATGATTGATAGGGCTGACCGGGGCTCCTCGTATCTCGTGGGGAGAGGTGAAATTTC
AGGATCCACGGGGGACGACCAGAGGCGAAAGCAGGGAGCAAGGGCATGCCCGTTGGTCAA
GAACGAAAGTTAGGGGATCGAAGATGATTAGATACCGTCGTAGTCCTGACCGTAAACAAT
ACCGACTCAGTGGCGCGTGAGGCTC--GACGCCCGCGCCGCTGTATG-GAAACTAAAGTC
TTCGGGTTCCGGGGGGAGTATAGTCGCAAGACCGGAACTTAAAGGAATTGACGGAAGGGC
ACCACCAGGAGTGGAGCTTGCGGCTCAATTTGACTCAACACGGGAAATCTCACGAGGGCC
AGACATTGCAAGGATTGACAGATTGATAGCTCTTTCTTGATTCGATGGATGGTGGTGCAT
GGCCGTTCTTAGTTGGTGGGGTGACTTGTCTGGTTAATTCCGATAACGAACGAGATCTTG
GCCTACTAAATAGACTTGCTTCCGCTGGTCGCTTCTTAGAGGGACTGTGGGTGAT--TAA
CCCAAGGAAGCTCAAGGCAATAACAGGTCTGTGATGCCCTTCGATGTCCTCGGCTGCACG
CGCGCTACAATGATTGGCGCAGCGGGACCTGGTTCGAAAGGACTGGGGAATC-CTATAAT
CCCAATCGTGATGGGGATCGATGATTGCAATTATTCGTCTTGAACGAGGAATTCCTCGTA
AGCGCGAGTCATCAACTCGCGCTGATTACGTCCCTGCCCTTTGTACACACCGCCCGTCGC
TCCTACCGATTGGATATCTAGGTGAAGCCTTAGGACGGCTTAAATTCGGATGAACCTCGC
TATCTAGAGGAAGGAGAAGTCGTAACAA
