# Supplementary material for: Combined Culture-Based and Culture-Independent Approaches Provide Insights into Diversity of Jakobids, an Extremely Plesiomorphic Eukaryotic Lineage
Source: Front Microbiol. 2015 Nov 18;6:1288. doi: 10.3389/fmicb.2015.01288 (PMC4649034; doi:10.3389/fmicb.2015.01288)
Supplement: Supplementary file 5 [file DataSheet5.XLSX]

## Sheet: List1
Species name	Major group	ACTIN	BTUB	cytosolic HSP70	HSP90A (cytosolic)	EF-2	EF-1 alpha	Species name
Dictyostelium discoideum	Amoebozoa: Conosa	XP_636088.1	AAB86429.1	CAA53039.1	XP_647482.1	XP_636721.1	CAA39442.1	Dictyostelium discoideum
Mastigamoeba balamuthi	Amoebozoa: Conosa	EST (TBestDB)	EST (TBestDB)	EST (TBestDB)	EST (TBestDB)	EST (TBestDB)	EST (TBestDB)	Mastigamoeba balamuthi
Physarum polycephalum	Amoebozoa: Conosa	0501276A	EST (TBestDB)	EST (TBestDB)	BAF75925.1	EST (TBestDB)	EST (TBestDB)	Physarum polycephalum
Polysphondylium pallidum	Amoebozoa: Conosa	EFA82454	EFA76532.1	---no data---	EFA80384	EFA75002.1	EFA84695	Polysphondylium pallidum
Acanthamoeba castellanii	Amoebozoa: Lobosa	XP_004352730	AAZ80771.1	EST (TBestDB)	ELR20453.1	ELR15276	ELR17047.1	Acanthamoeba castellanii
Filamoeba nolandi	Amoebozoa	EST (MMETSP)	EST (MMETSP)	---no data---	EST (MMETSP)	EST (MMETSP)	EST (MMETSP)	Filamoeba nolandi
Mayorella sp.	Amoebozoa	EST (MMETSP)	EST (MMETSP)	---no data---	EST (MMETSP)	EST (MMETSP)	---no data---	Mayorella sp.
Pessonela sp.	Amoebozoa	---no data---	EST (MMETSP)	EST (MMETSP)	EST (MMETSP)	EST (MMETSP)	---no data---	Pessonela
Vermamoeba vermiformis	Amoebozoa: Lobosa	AFX84510	AFX73083.1	---no data---	EST (TBestDB)	AFX73093.1	---no data---	Vermamoeba vermiformis
Goniomonas truncata	Cryptophyta	---no data---	ABJ80994.1	ACF24476.1	ABJ80945.1	ACF24502.1	---no data---	Goniomonas truncata
Guillardia theta	Cryptophyta	XP_005820035.1	AAD02571.1	EKX51038.1	EKX54384.1	AAK39722.1	EKX54593.1	Guillardia theta
Euglena gracilis	Excavata: Euglenozoa	AAC99646.1	AAK37838.1	AAQ24863.1	AAQ24861.1	AAF71706.1	ACO50110.1	Euglena gracilis
Leishmania major	Excavata: Euglenozoa	XP_888634.1	XP_001685823.1	XP_001684563.1	XP001685759.1	XP_001686588.1	AAY51370.1	Leishmania major
Trypanosoma brucei	Excavata: Euglenozoa	XP_827205	AAA30261.1	AAA30204.1	CBH16229.1	XP_822703.1	AAA57476.1	Trypanosoma brucei
Sawyeria marylandensis	Excavata: Heterolobosea	EST (TBestDB)	EST (TBestDB)	EST (TBestDB)	EST (TBestDB)	EST (TBestDB)	EST (TBestDB)	Sawyeria marylandensis
Naegleria gruberi	Excavata: Heterolobosea	XP_002669273.1	XP_002669255.1	AAT92549.1	XP_002672583.1	ABC54654.1	ABC54650.1	Naegleria gruberi
Andalucia godoyi	Excavata: Jakobida	ACA34526	ACA34529.1	ACA34532.1	ACA34533.1	ACA34531.1	ACA34530.1	Andalucia godoyi
Stygiella incarcerata	Excavata: Jakobida	ACA34534	ACA34536.1	---no data---	ACA34539.1	ACA34538.1	ACA34537.1	Stygiella incarcerata
Velundella trypanoides	Excavata: Jakobida	---no data---	LUC3N2	contig 04333	contig 05815 and 05697	contig 02725 and 02727	contig 04893	Velundella trypanoides
Histiona aroides	Excavata: Jakobida	EST (TBestDB)	EST (TBestDB)	EST (TBestDB)	EST (TBestDB)	EST (TBestDB)	ACO50111.1	Histiona aroides
Jakoba bahamiensis	Excavata: Jakobida	EST (TBestDB)	EST (TBestDB)	---no data---	EST (TBestDB)	EST (TBestDB)	ACO50112.1	Jakoba bahamiensis
Jakoba libera	Excavata: Jakobida	EST (TBestDB)	AAK37435.1	---no data---	EST (TBestDB)	EST (TBestDB)	ACO50113.1	Jakoba libera
Reclinomonas americana	Excavata: Jakobida	EST (TBestDB)	AAK37441.1	ABC54665.1	ABC54646.1	ABC54655.1	ACO50116.1	Reclinomonas americana
Seculamonas ecuadoriensis	Excavata: Jakobida	EST (TBestDB)	EST (TBestDB)	EST (TBestDB)	EST (TBestDB)	EST (TBestDB)	ACO50117.1	Seculamonas ecuadoriensis
Malawimonas californiana	Excavata: Malawimonas	EST (TBestDB)	EST (TBestDB)	---no data---	EST (TBestDB)	EST (TBestDB)	ACO50114.1	Malawimonas californiana
Malawimonas jakobiformis	Excavata: Malawimonas	EST (TBestDB)	AAK37437.1	ABC54664.1	ABC54645.1	ABC54658.1	ABC54649.1	Malawimonas jakobiformis
Trimastix pyriformis	Excavata: Preaxostyla	EST (TBestDB)	EST (TBestDB)	ABY47993.1	ABY47992.1	ABC54657.1	ABC54653.1	Trimastix pyriformis
Tsukubamonas globosa	Excavata: Tsukubamonadida	AB576853	BAJ78231.1	---no data---	BAJ78233.1	BAJ78234.1	---no data---	Tsukubamonas globosa
Emiliania huxleyi	Haptophyta	XP_005766765	XP_005764101.1	XP_005783192.1	XP_005777261.1	NCBI EST	---no data---	Emiliania huxleyi
Prymnesium parvum	Haptophyta	NCBI EST	NCBI EST	NCBI EST	AAX10951.1	NCBI EST	---no data---	Prymnesium parvum
Breviata anathema	OBAZOA: Breviatea	ADB45855	NCBI EST	---no data---	NCBI EST	NCBI EST	---no data---	Breviata anathema
Entamoeba histolytica	Amoebozoa:Conosa	XP_001914637	XP_657170.1	XP_650458.1	BAD83620.1	XP_001913572.1	XP_651869.1	Entamoeba histolytica
Pygsuia biforma	OBAZOA: Breviatea	NCBI BioProject	NCBI BioProject	NCBI BioProject	NCBI BioProject	NCBI BioProject	---no data---	Pygsuia biforma
Saccharomyces cerevisiae	Opisthokonta: Fungi	---no data---	CAA24603.1	AAB64658.1	DAA11197.1	AAA21646.1	CAA55620.1	Saccharomyces cerevisiae
Ustilago maydis	Opisthokonta: Fungi	XP_762364.1	XP_761975.1	XP_759938.1	NCBI EST	XP_760442.1	AEQ27838.1	Ustilago maydis
Drosophila melanogaster	Opisthokonta: Metazoa	NP_523625.1	NP_524290.2	NP_524063.1	NP523899.1	NP_525105.2	NP_996315	Drosophila melanogaster
Homo sapiens	Opisthokonta: Metazoa	NP_001605	NP001060.1	NP_006588.1	NP_005339.3	NP_001952.1	NP001949	Homo sapiens
Cyanophora paradoxa	Plantae: Glaucophyta	---no data---	AAD03712.1	CAA62444.1	BAF75926.1	ACF24487.1	AAD03711.1	Cyanophora paradoxa
Arabidopsis thaliana	Plantae: Viridiplantae	AAM20037	AAK96884.1	NP_195870.1	NP_200414.1	NP_849818.1	CAA34454.1	Arabidopsis thaliana
Oryza sativa	Plantae: Viridiplantae	NP_001051086.1	AAA66495.1	AAT39165	BAD04054.1	NP_001046972.1	BAA23659.1	Oryza sativa
Cryptosporidium parvum	SAR: Alveolates	XP_001388282	CAA73177.1	EAK87398.1	XP_626924.1	XP_627193.1	CAD98440.1	Cryptosporidium parvum
Paramecium tetraurelia	SAR: Alveolates	XP_001429791	CAE75646.1	XP_001444000.1	XP_001447795.1	XP_001436584.1	AAD50290.2	Paramecium tetraurelia
Tetrahymena thermophila	SAR: Alveolates	XP_001016672	XP_001023006.1	XP_001030499.1	XP_001009780.1	AAN04122.2	XP_001032213.1	Tetrahymena thermophila
Toxoplasma gondii	SAR: Alveolates	XP_002369663	AFO54956.1	AAD09230.1	XP_002368278.1	XP_002367778.1	XP_002370249.1	Toxoplasma gondii
Bigelowiella natans	SAR: Rhizaria	AAP34625	AAC68507.1	EST (TBestDB)	XP_001712819.1	EST (TBestDB)	ACF24592.1	Bigelowiella natans
Phaeodactylum tricornutum	SAR: Stramenopiles	XP_002183295	AAW58083.1	XP_002177351.1	XP_002185608.1	XP002180100.1	ACI65773.1	Phaeodactylum tricornutum
Thalassiosira pseudonana	SAR: Stramenopiles	XP_002294917.1	XP_002292479.1	XP_002291508.1	XP_002291118.1	XP_002291169.1	EED90008.1	Thalassiosira pseudonana
Table S5.1. List of protein sequences used in the phylogenetic analysis based on six protein-coding genes
