# Supplementary material for: Combined Culture-Based and Culture-Independent Approaches Provide Insights into Diversity of Jakobids, an Extremely Plesiomorphic Eukaryotic Lineage
Source: Front Microbiol. 2015 Nov 18;6:1288. doi: 10.3389/fmicb.2015.01288 (PMC4649034; doi:10.3389/fmicb.2015.01288)
Supplement: Supplementary file 6 [file DataSheet6.XLS]

## Sheet: List1
Table S6.1. Stygiellid SSU rDNA sequences from clone libraries and previously published strains
GenBank number	Species (clone/strain)	Sample site & habitat	Reference	O2	H2S	NH4+	CH4	salinity	depth (m)	DNA or cDNA extraction
AY046663 (chimeric)	Velundella trypanoides (clone CS_E042)	Guaymas hydrothermal sediment core C, surface water layer	Edgcomb et al. 2002	anaerobic	sulfide-rich	non-defined	hydrocarbon-rich	non-defined	non-defined	DNA
AY046649	Velundella trypanoides (clone CS_E022)	Guaymas hydrothermal sediment core C (surface water layer)	Edgcomb et al. 2002	anaerobic	sulfide-rich	non-defined	hydrocarbon-rich	non-defined	non-defined	DNA
AY916609	Stygiella incarcerata (clone Zeuk102)	source of Zodletone spring (USA), sulfide- and hydrocarbon-rich	Luo et al. 2005	anaerobic	sulfide-saturated	non-defined	hydrocarbon-exposed	non-defined	source of the spring	DNA
AY916610	Stygiella incarcerata (clone Zeuk100)	source of Zodletone spring (USA), sulfide- and hydrocarbon-rich	Luo et al. 2005	anaerobic	sulfide-saturated	non-defined	hydrocarbon-exposed	non-defined	source of the spring	DNA
AY916611 (chimeric)	Stygiella incarcerata (clone Zeuk101)	source of Zodletone spring (USA), sulfide- and hydrocarbon-rich	Luo et al. 2005	anaerobic	sulfide-saturated	non-defined	hydrocarbon-exposed	non-defined	source of the spring	DNA
AY916612 (chimeric)	Stygiella incarcerata (clone Zeuk98)	source of Zodletone spring (USA), sulfide- and hydrocarbon-rich	Luo et al. 2005	anaerobic	sulfide-saturated	non-defined	hydrocarbon-exposed	non-defined	source of the spring	DNA
AY916613 (chimeric)	Stygiella incarcerata (clone Zeuk99)	source of Zodletone spring (USA), sulfide- and hydrocarbon-rich	Luo et al. 2005	anaerobic	sulfide-saturated	non-defined	hydrocarbon-exposed	non-defined	source of the spring	DNA
EU334887	Stygiella incarcerata (strain MB1)	Organically enriched and sulphidic marine sediment, Canada	Simpson et al. 2008	oxygen-poor	sulphide-rich	non-defined	non-defined	marine	intertidal sediment	DNA from the culture
AY117419	Stygiella incarcerata (australian strain)	marine intertidal sediments within a mangrove stand, Quibray Bay (AUS)	Simpson et al. 2002	oxygen-poor	sulphide-rich	non-defined	non-defined	marine	intertidal sediment	DNA from the culture
HQ867155	Stygiella incarcerata (clone SGTB710)	Saanich Inlet, Vancouver, anoxic marine water column; sample ID 17	Orsi et al. 2012	0	non-defined	non-defined	1273.8 nM	non-defined	200	DNA
HQ867113	Stygiella incarcerata (clone SGTB661)	Saanich Inlet, Vancouver, anoxic marine water column; sample ID 17	Orsi et al. 2012	0	non-defined	non-defined	1273.8 nM	non-defined	200	DNA
HQ867049	Stygiella incarcerata (clone SGTB587)	Saanich Inlet, Vancouver, anoxic marine water column; sample ID 17	Orsi et al. 2012	0	non-defined	non-defined	1273.8 nM	non-defined	200	DNA
HQ867032	Stygiella incarcerata (clone SGTB566)	Saanich Inlet, Vancouver, anoxic marine water column; sample ID 17	Orsi et al. 2012	0	non-defined	non-defined	1273.8 nM	non-defined	200	DNA
HQ866917	Stygiella incarcerata (clone SGTB442)	Saanich Inlet, Vancouver, anoxic marine water column; sample ID 17	Orsi et al. 2012	0	non-defined	non-defined	1273.8 nM	non-defined	200	DNA
HQ866892	Stygiella incarcerata (clone SGTB416)	Saanich Inlet, Vancouver, anoxic marine water column; sample ID 17	Orsi et al. 2012	0	non-defined	non-defined	1273.8 nM	non-defined	200	DNA
HQ866882	Stygiella incarcerata (clone SGTB405)	Saanich Inlet, Vancouver, anoxic marine water column; sample ID 17	Orsi et al. 2012	0	non-defined	non-defined	1273.8 nM	non-defined	200	DNA
HQ866864	Stygiella incarcerata (clone SGTB386)	Saanich Inlet, Vancouver, anoxic marine water column; sample ID 17	Orsi et al. 2012	0	non-defined	non-defined	1273.8 nM	non-defined	200	DNA
HQ867156	Stygiella incarcerata (clone SGTB712)	Saanich Inlet, Vancouver, anoxic marine water column; sample ID 17	Orsi et al. 2012	0	non-defined	non-defined	1273.8 nM	non-defined	200	DNA
HQ867011	Stygiella incarcerata (clone SGTB544)	Saanich Inlet, Vancouver, anoxic marine water column; sample ID 17	Orsi et al. 2012	0	non-defined	non-defined	1273.8 nM	non-defined	200	DNA
HQ866903	Stygiella incarcerata (clone SGTB427)	Saanich Inlet, Vancouver, anoxic marine water column; sample ID 17	Orsi et al. 2012	0	non-defined	non-defined	1273.8 nM	non-defined	200	DNA
HQ866907	Stygiella incarcerata (clone SGTB431)	Saanich Inlet, Vancouver, anoxic marine water column; sample ID 17	Orsi et al. 2012	0	non-defined	non-defined	1273.8 nM	non-defined	200	DNA
HQ867111	Stygiella incarcerata (clone SGTB657)	Saanich Inlet, Vancouver, anoxic marine water column; sample ID 17	Orsi et al. 2012	0	non-defined	non-defined	1273.8 nM	non-defined	200	DNA
HQ867075	Stygiella incarcerata (clone SGTB617)	Saanich Inlet, Vancouver, anoxic marine water column; sample ID 17	Orsi et al. 2012	0	non-defined	non-defined	1273.8 nM	non-defined	200	DNA
HQ866984	Stygiella incarcerata (clone SGTB516)	Saanich Inlet, Vancouver, anoxic marine water column; sample ID 17	Orsi et al. 2012	0	non-defined	non-defined	1273.8 nM	non-defined	200	DNA
HQ870103	Stygiella incarcerata (clone SHBI487)	Saanich Inlet, Vancouver, anoxic marine water column; sample ID 19	Orsi et al. 2012	1.1 µmol/l	5.6 μmol/l	non-defined	857.8 nM	non-defined	200	DNA
HQ870009	Stygiella incarcerata (clone SHBI767)	Saanich Inlet, Vancouver, anoxic marine water column; sample ID 19	Orsi et al. 2012	1.1 µmol/l	5.6 μmol/l	non-defined	857.8 nM	non-defined	200	DNA
HQ869827	Stygiella incarcerata (clone SHBI559)	Saanich Inlet, Vancouver, anoxic marine water column; sample ID 19	Orsi et al. 2012	1.1 µmol/l	5.6 μmol/l	non-defined	857.8 nM	non-defined	200	DNA
HQ871119	Stygiella incarcerata (clone SIAF465)	Saanich Inlet, Vancouver, anoxic marine water column; sample ID 20	Orsi et al. 2012	0	2.1 μmol/l	non-defined	708.3 nM	non-defined	200	DNA
HQ871108	Stygiella incarcerata (clone SIAF454)	Saanich Inlet, Vancouver, anoxic marine water column; sample ID 20	Orsi et al. 2012	0	2.1 μmol/l	non-defined	708.3 nM	non-defined	200	DNA
HQ870873	Stygiella incarcerata (clone SIAF598)	Saanich Inlet, Vancouver, anoxic marine water column; sample ID 20	Orsi et al. 2012	0	2.1 μmol/l	non-defined	708.3 nM	non-defined	200	DNA
HQ871029	Stygiella incarcerata (clone SIAF756)	Saanich Inlet, Vancouver, anoxic marine water column; sample ID 20	Orsi et al. 2012	0	2.1 μmol/l	non-defined	708.3 nM	non-defined	200	DNA
HQ870990	Stygiella incarcerata (clone SIAF717)	Saanich Inlet, Vancouver, anoxic marine water column; sample ID 20	Orsi et al. 2012	0	2.1 μmol/l	non-defined	708.3 nM	non-defined	200	DNA
DQ103829	Environmental clade I (clone M2_18G04)	anoxic Mariager Fjord, Denmark (August 2004 below the chemocline)	Zuendorf et al. 2006	12.5 µmol/l	59 µmol/l	non-defined	non-defined	19	18	DNA
DQ310259	Environmental clade I (FV23_1A12; 4 sequences)	Framvaren Fjord, super-sulfidic anoxic fjord water	Behnke et al. 2006	0	180 μmol/l	3,89 µmol/l	non-defined	25	23	DNA
DQ310269	Environmental clade II (FV23_1D8; 1 sequence)	Framvaren Fjord, super-sulfidic anoxic fjord water	Behnke et al. 2006	0	180 μmol/l	3,89 µmol/l	non-defined	25	23	DNA
DQ310279	Environmental clade I (FV23_CilE10; 1 sequence)	Framvaren Fjord, super-sulfidic anoxic fjord water	Behnke et al. 2006	0	180 μmol/l	3,89 µmol/l	non-defined	25	23	DNA
DQ310295	Environmental clade II (FV23_CilG6; 1 sequence)	Framvaren Fjord, super-sulfidic anoxic fjord water	Behnke et al. 2006	0	180 μmol/l	3,89 µmol/l	non-defined	25	23	DNA
DQ310296	Stygiella incarcerata (FV23_CilH1; 1 sequence)	Framvaren Fjord, super-sulfidic anoxic fjord water	Behnke et al. 2006	0	180 μmol/l	3,89 µmol/l	non-defined	25	23	DNA
DQ248185	Env clade I (clone 500B5) - one in DNA and one in cDNA	anoxic Mariager Fjord, Denmark (August 2004 below the chemocline)	Stoeck et al. 2007	12.5 µmol/l	59 µmol/l	non-defined	non-defined	19	18	in both, DNA and cDNA
EF526735	Environmental clade I (clone NA1_2B2, November 2004)	Framvaren Fjord, lower redox transition zone	Behnke et al. 2010	0	> 100 μmol/l	non-defined	non-defined	non-defined	21-23	DNA
EF526837	Environmental clade I (clone NA1_3F4, November 2004)	Framvaren Fjord, lower redox transition zone	Behnke et al. 2010	0	> 100 μmol/l	non-defined	non-defined	non-defined	21-23	DNA
EF526967	Environmental clade IV (clone SA1_2A8, September 2005)	Framvaren Fjord, lower redox transition zone	Behnke et al. 2010	0	ca 150 μmol/l	non-defined	non-defined	non-defined	21-23	DNA
EF526971	Environmental clade IV (clone SA1_2D8, September 2005)	Framvaren Fjord, lower redox transition zone	Behnke et al. 2010	0	ca 150 μmol/l	non-defined	non-defined	non-defined	21-23	DNA
EF526978	Environmental clade IV (clone SA1_1D05, September 2005)	Framvaren Fjord, lower redox transition zone	Behnke et al. 2010	0	ca 150 μmol/l	non-defined	non-defined	non-defined	21-23	DNA
EF527199	Environmental clade I (clone MA1_2H5L, May 2004)	Framvaren Fjord, lower redox transition zone	Behnke et al. 2010	0	ca 150 μmol/l	non-defined	non-defined	non-defined	21-23	DNA
EU446352	Environmental clade III (clone UI13G09)	L'Atalante DHAB, eastern Mediterranean Sea, upper halocline	Alexander et al. 2009	19.8 µmol/l	non-defined	5.5 μmol/l	non-defined	39	3499	cDNA
EU446381	Environmental clade III (clone cLA12C05)	L'Atalante DHAB, eastern Mediterranean Sea, lower halocline	Alexander et al. 2009	0	2900 μmol/l	3000 μmol/l	non-defined	365	3501	cDNA
EU446382	Environmental clade III (clone cLA12D06)	L'Atalante DHAB, eastern Mediterranean Sea, lower halocline	Alexander et al. 2009	0	2900 μmol/l	3000 μmol/l	non-defined	365	3501	cDNA
FJ153627	Environmental clade IV (clone GoC1_B01)	anoxic Gotland Deep (Baltic Sea), sulfidic water layer; May 2005	Stock et al., 2009	0	14 μmol/l	5.7 μmol/l	non-defined	2014-05-12	220	cDNA
FJ153628	Environmental clade IV (clone GoC1_B05)	anoxic Gotland Deep (Baltic Sea), sulfidic water layer; May 2005	Stock et al., 2009	0	14 μmol/l	5.7 μmol/l	non-defined	2014-05-12	220	cDNA
FJ153633	Environmental clade IV (clone GoC1_D06)	anoxic Gotland Deep (Baltic Sea), sulfidic water layer; May 2005	Stock et al., 2009	0	14 μmol/l	5.7 μmol/l	non-defined	2014-05-12	220	cDNA
FJ153634	Environmental clade IV (clone GoC1_D10)	anoxic Gotland Deep (Baltic Sea), sulfidic water layer; May 2005	Stock et al., 2009	0	14 μmol/l	5.7 μmol/l	non-defined	2014-05-12	220	cDNA
FJ153635	Environmental clade I (clone GoC1_E01)	anoxic Gotland Deep (Baltic Sea), sulfidic water layer; May 2005	Stock et al., 2009	0	14 μmol/l	5.7 μmol/l	non-defined	2014-05-12	220	cDNA
FJ153643	Environmental clade IV (clone GoC1_H08)	anoxic Gotland Deep (Baltic Sea), sulfidic water layer; May 2005	Stock et al., 2009	0	14 μmol/l	5.7 μmol/l	non-defined	2014-05-12	220	cDNA
FJ153654	Environmental clade IV (clone GoC2_D08)	anoxic Gotland Deep (Baltic Sea), sulfidic water layer; May 2005	Stock et al., 2009	0	14 μmol/l	5.7 μmol/l	non-defined	2014-05-12	220	cDNA
FJ153658	Environmental clade IV (clone GoC2_E12)	anoxic Gotland Deep (Baltic Sea), sulfidic water layer; May 2005	Stock et al., 2009	0	14 μmol/l	5.7 μmol/l	non-defined	2014-05-12	220	cDNA
FJ153659	Environmental clade IV (clone GoC2_F02)	anoxic Gotland Deep (Baltic Sea), sulfidic water layer; May 2005	Stock et al., 2009	0	14 μmol/l	5.7 μmol/l	non-defined	2014-05-12	220	cDNA
FJ153661	Environmental clade IV (clone GoC2_F06)	anoxic Gotland Deep (Baltic Sea), sulfidic water layer; May 2005	Stock et al., 2009	0	14 μmol/l	5.7 μmol/l	non-defined	2014-05-12	220	cDNA
FJ153662	Environmental clade IV (clone GoC2_G02)	anoxic Gotland Deep (Baltic Sea), sulfidic water layer; May 2005	Stock et al., 2009	0	14 μmol/l	5.7 μmol/l	non-defined	2014-05-12	220	cDNA
FJ153663	Environmental clade IV (clone GoC2_G10)	anoxic Gotland Deep (Baltic Sea), sulfidic water layer; May 2005	Stock et al., 2009	0	14 μmol/l	5.7 μmol/l	non-defined	2014-05-12	220	cDNA
FJ153664	Environmental clade IV (clone GoC2_G12)	anoxic Gotland Deep (Baltic Sea), sulfidic water layer; May 2005	Stock et al., 2009	0	14 μmol/l	5.7 μmol/l	non-defined	2014-05-12	220	cDNA
FJ153665	Environmental clade IV (clone GoC2_H03)	anoxic Gotland Deep (Baltic Sea), sulfidic water layer; May 2005	Stock et al., 2009	0	14 μmol/l	5.7 μmol/l	non-defined	2014-05-12	220	cDNA
FJ153669	Environmental clade I (clone GoC3_B05)	anoxic Gotland Deep (Baltic Sea), sulfidic water layer; May 2005	Stock et al., 2009	0	14 μmol/l	5.7 μmol/l	non-defined	2014-05-12	220	cDNA
FJ153673	Environmental clade IV (clone GoC3_C11)	anoxic Gotland Deep (Baltic Sea), sulfidic water layer; May 2005	Stock et al., 2009	0	14 μmol/l	5.7 μmol/l	non-defined	2014-05-12	220	cDNA
FJ153675	Environmental clade IV (clone GoC3_D05)	anoxic Gotland Deep (Baltic Sea), sulfidic water layer; May 2005	Stock et al., 2009	0	14 μmol/l	5.7 μmol/l	non-defined	2014-05-12	220	cDNA
FJ153676	Environmental clade I (clone GoC3_D11)	anoxic Gotland Deep (Baltic Sea), sulfidic water layer; May 2005	Stock et al., 2009	0	14 μmol/l	5.7 μmol/l	non-defined	2014-05-12	220	cDNA
FJ153678	Environmental clade I (clone GoC3_E07)	anoxic Gotland Deep (Baltic Sea), sulfidic water layer; May 2005	Stock et al., 2009	0	14 μmol/l	5.7 μmol/l	non-defined	2014-05-12	220	cDNA
FJ153679	Environmental clade I (clone GoC3_E08)	anoxic Gotland Deep (Baltic Sea), sulfidic water layer; May 2005	Stock et al., 2009	0	14 μmol/l	5.7 μmol/l	non-defined	2014-05-12	220	cDNA
FJ153681	Environmental clade I (clone GoC3_F02)	anoxic Gotland Deep (Baltic Sea), sulfidic water layer; May 2005	Stock et al., 2009	0	14 μmol/l	5.7 μmol/l	non-defined	2014-05-12	220	cDNA
FJ153682	Environmental clade I (clone GoC3_F04)	anoxic Gotland Deep (Baltic Sea), sulfidic water layer; May 2005	Stock et al., 2009	0	14 μmol/l	5.7 μmol/l	non-defined	2014-05-12	220	cDNA
FJ153683	Environmental clade I (clone GoC3_F07)	anoxic Gotland Deep (Baltic Sea), sulfidic water layer; May 2005	Stock et al., 2009	0	14 μmol/l	5.7 μmol/l	non-defined	2014-05-12	220	cDNA
FJ153684	Environmental clade I (clone GoC3_F09)	anoxic Gotland Deep (Baltic Sea), sulfidic water layer; May 2005	Stock et al., 2009	0	14 μmol/l	5.7 μmol/l	non-defined	2014-05-12	220	cDNA
FJ153685	Environmental clade IV (clone GoC3_G03)	anoxic Gotland Deep (Baltic Sea), sulfidic water layer; May 2005	Stock et al., 2009	0	14 μmol/l	5.7 μmol/l	non-defined	2014-05-12	220	cDNA
FJ153686	Environmental clade I (clone GoC3_G05)	anoxic Gotland Deep (Baltic Sea), sulfidic water layer; May 2005	Stock et al., 2009	0	14 μmol/l	5.7 μmol/l	non-defined	2014-05-12	220	cDNA
FJ153688	Environmental clade IV (clone GoC3_G12)	anoxic Gotland Deep (Baltic Sea), sulfidic water layer; May 2005	Stock et al., 2009	0	14 μmol/l	5.7 μmol/l	non-defined	2014-05-12	220	cDNA
FJ153717	Environmental clade I (clone GoC5_D09)	anoxic Gotland Deep (Baltic Sea), oxic-anoxic transition zone; May 2005	Stock et al., 2009	0.2 ml/l	0.3 μmol/l	0.3 μmol/l	non-defined	2014-02-12	200	cDNA
FJ153725	Environmental clade IV (clone GoC5_G02)	anoxic Gotland Deep (Baltic Sea), oxic-anoxic transition zone; May 2005	Stock et al., 2009	0.2 ml/l	0.3 μmol/l	0.3 μmol/l	non-defined	2014-02-12	200	cDNA
FJ153727	Environmental clade IV (clone GoC5_H02)	anoxic Gotland Deep (Baltic Sea), oxic-anoxic transition zone; May 2005	Stock et al., 2009	0.2 ml/l	0.3 μmol/l	0.3 μmol/l	non-defined	2014-02-12	200	cDNA
FJ352774	Stygiella agilis A4516S_ML_130	Elysian Fields, floodwater, less than 3 mikrons, USA	Amaral-Zettler et al., 2008	non-defined	non-defined	high ammonium level	non-defined	marine floodwater	floodwater	DNA
KF373745	Environmental clade IV	Gotland Deep (Baltic sea; 57.32 N 20.05 E; July 2007)	Weber et al. 2014	0 - 2 µmol/l	0.5 - 60 µmol/l	non-defined	non-defined	ca 12.0 - 12.75	127 - 232	DNA and cDNA
KF373750	Environmental clade I	Gotland Deep (Baltic sea; 57.32 N 20.05 E; July 2007)	Weber et al. 2014	0	25 - 60 µmol/l	non-defined	non-defined	ca 12.4 - 12.75	142 - 232	cDNA
KJ003952	Stygiella adhaerens (clone 980_ts10water_17507)	Red sea, brine-seawater interface, sample DBI	Wang et al., 2014	7.8 %	non-defined	non-defined	non-defined	60	840-850	DNA
Abbreviations:	RNA-based data, i.e. metabolically active cells
	Sequences obtained from cultured cells				Pyrotags from Hallam´s database (single OTU belonging to environmental clade IV; DNA-based data)
					Number of reads	Month	Depth (m)	Oxygen (μmol/l)	Ammonium (μmol/l)	Sulfide (μmol/l)
Supplementary references					2	Oct	60	91.1147	0	0
Alexander E, Stock A, Breiner HW, Behnke A, Bunge J, Yakimov MM, Stoeck T. (2009). Microbial eukaryotes in the hypersaline anoxic L´Atalante deep-sea basin. Environ Microbiol 11: 360–381.					3	Nov	40	NA	2.51913	0
Amaral-Zettler LA, Rocca JD, Lamontagne MG, Dennett MR, Gast RJ. (2008). Changes in microbial community structure in the wake of hurricanes Katrina and Rita. Environ Sci Technol 42: 9072–9078.					1	Dec	60	129.991	NAN	0
Behnke A, Bunge J, ..., Stoeck T. (2006). Microeukaryote Community Patterns along an O2/H2S Gradient in a Supersulfidic Anoxic Fjord (Framvaren, Norway). Appl Environ Microbiol 72: 3626–3636.					1	Jan	185	3.63791	NaN	0
Behnke A, Barger KJ, Bunge J, Stoeck T. (2010). Spatio-temporal variations in protistan communities along an O2/H2S gradient in the anoxic Framvaren Fjord (Norway). FEMS Microbiol Ecol 72: 89–102.					1	Feb	110	120.848	NaN	0
Edgcomb VP, Kysela DT, Teske A, de Vera Gomez A, Sogin ML. (2002). Benthic eukaryotic diversity in Guaymas Basin hydrothermal vent environment. Proc Natl Acad Sci USA 99: 7658-7662.					3	Feb	120	91.2804	NaN	0
Luo Q, Krumholz LR, Najar FZ, ..., Elshahed MS. (2005). Diversity of the microeukaryotic community in sulfide-rich Zodletone spring (Oklahoma). Appl Environ Microbiol 71: 6175–6184.					6	Feb	135	51.4818	NaN	0
Orsi W, Song YC, Hallam S, Edgcomb V. (2012). Effect of oxygen minimum zone formation on communities of marine protists. ISME J 6: 1586–1601.					17	Mar	110	55.0274	0.0592601	NaN
Simpson AGB, et al. (2002). Evolutionary history of “early-diverging” eukaryotes: the excavate taxon Carpediemonas is a close relative of Giardia. Mol Biol Evol 19: 1782-1791.					4	Mar	120	22.0434	0	NaN
Simpson AGB, et al. (2008). Lateral transfer of the gene for a widely used marker, a-tubulin, indicated by a multi-protein study of the phylogenetic position of Andalucia (Excavata). Mol Phylogenet Evol 47: 366–377.					4	Mar	75	160.813	0.225936	NaN
Stock A, Jürgens K, Bunge J, Stoeck T. (2009). Protistan diversity in suboxic and anoxic waters of Gotland Deep (Baltic Sea) as revealed by 18S rRNA clone libraries. Aquat Microb Ecol 55: 267–284.					6	Apr	120	31.0005	0	0
Stoeck T, Zuendorf A, Breiner HW, Behnke A. (2007). A molecular approach to identify active microbes in environmental eukaryote clone libraries. Microbiol Ecol 53: 328–339.
Wang Y, Zhang WP, Cao HL, ..., Qian PY. (2014). Diversity and distribution of eukaryotic microbes in and around a brine pool adjacent to the Thuwal cold seeps in the Red Sea. Front Microbiol 5: 37.
Weber F, Anderson R, Foissner W, Mylnikov AP, Jürgens K. (2014). Morphological and molecular approaches reveal highly stratified protist communities along Baltic Sea pelagic redox gradients. Aquat Microb Ecol 73: 1–16.
Zuendorf A, Bunge J, Behnke A, Barger KJ, Stoeck T. (2006). Diversity estimates of microeukaryotes below the chemocline of the anoxic Mariager Fjord, Denmark. FEMS Microbiol Ecol 58: 476–491.
