# Supplementary material for: Combined Culture-Based and Culture-Independent Approaches Provide Insights into Diversity of Jakobids, an Extremely Plesiomorphic Eukaryotic Lineage
Source: Front Microbiol. 2015 Nov 18;6:1288. doi: 10.3389/fmicb.2015.01288 (PMC4649034; doi:10.3389/fmicb.2015.01288)
Supplement: Supplementary file 7 [file DataSheet7.XLS]

## Sheet: SSU rDNA
Table S7.1. Genetic distances (SSU rDNA) among and within species and environmental clades of Andalucina.
		EC III		Environmental clade IV																				EC II			Velundella trypanoides				V. nauta		Environmental clade I															A. godoyi
		EU446381		EF526967	EF526971	EF526978	FJ153633	FJ153643	FJ153662	FJ153659	FJ153664	FJ153665	FJ153627	FJ153663	FJ153688	FJ153634	FJ153685	FJ153727	FJ153725	FJ153658	FJ153661	FJ153673		DQ310269		AY046649	BUSSPRAND	LARNAKA	LUC3N		BMT		DQ103829	EF526735	EF526837	DQ310259	FJ153635	FJ153679	FJ153684	FJ153654	FJ153669	FJ153686	FJ153717	FJ153678	DQ310279	FJ153676		AY96587	AY965865
Environmental clade IV	EF526967	0.071
	EF526971	0.071		0.000
	EF526978	0.071		0.000	0.000
	FJ153633	0.075		0.011	0.011	0.011
	FJ153643	0.073		0.010	0.010	0.010	0.009
	FJ153662	0.071		0.008	0.008	0.008	0.006	0.005
	FJ153659	0.070		0.009	0.009	0.009	0.007	0.006	0.003
	FJ153664	0.072		0.009	0.009	0.009	0.007	0.006	0.003	0.004
	FJ153665	0.072		0.009	0.009	0.009	0.007	0.006	0.003	0.004	0.004
	FJ153627	0.072		0.010	0.010	0.010	0.007	0.008	0.005	0.004	0.006	0.006
	FJ153663	0.073		0.011	0.011	0.011	0.009	0.008	0.005	0.006	0.006	0.006	0.008
	FJ153688	0.072		0.009	0.009	0.009	0.007	0.006	0.003	0.004	0.004	0.004	0.006	0.006
	FJ153634	0.073		0.008	0.008	0.008	0.008	0.007	0.004	0.005	0.005	0.005	0.007	0.007	0.005
	FJ153685	0.071		0.006	0.006	0.006	0.006	0.005	0.002	0.003	0.003	0.003	0.005	0.005	0.003	0.002
	FJ153727	0.072		0.007	0.007	0.007	0.007	0.006	0.003	0.004	0.004	0.004	0.006	0.006	0.004	0.003	0.001
	FJ153725	0.073		0.008	0.008	0.008	0.008	0.007	0.004	0.005	0.005	0.005	0.007	0.007	0.005	0.004	0.002	0.003
	FJ153658	0.076		0.015	0.015	0.015	0.013	0.012	0.009	0.010	0.010	0.010	0.012	0.012	0.010	0.011	0.009	0.010	0.011
	FJ153661	0.073		0.010	0.010	0.010	0.008	0.007	0.004	0.004	0.005	0.005	0.006	0.007	0.005	0.006	0.004	0.005	0.006	0.011
	FJ153673	0.070		0.009	0.009	0.009	0.007	0.006	0.003	0.003	0.004	0.004	0.005	0.006	0.004	0.005	0.003	0.004	0.005	0.009	0.005
EC II	DQ310269	0.068		0.082	0.082	0.082	0.085	0.083	0.081	0.082	0.082	0.082	0.084	0.083	0.082	0.083	0.081	0.082	0.083	0.085	0.083	0.081
Velundella trypanoides	AY046649	0.102		0.111	0.111	0.111	0.114	0.112	0.110	0.111	0.110	0.111	0.113	0.112	0.111	0.108	0.109	0.110	0.111	0.115	0.112	0.110		0.094
	BUSSPRAND	0.099		0.107	0.107	0.107	0.109	0.107	0.105	0.106	0.105	0.106	0.108	0.107	0.106	0.107	0.105	0.106	0.107	0.109	0.108	0.106		0.094		0.015
	LARNAKA	0.099		0.107	0.107	0.107	0.109	0.107	0.105	0.106	0.105	0.106	0.108	0.107	0.106	0.107	0.105	0.106	0.107	0.109	0.108	0.106		0.094		0.015	0.000
	LUC3N	0.099		0.107	0.107	0.107	0.109	0.107	0.105	0.106	0.105	0.106	0.108	0.107	0.106	0.107	0.105	0.106	0.107	0.109	0.108	0.106		0.094		0.015	0.000	0.000
V. nauta	BMT	0.115		0.124	0.124	0.124	0.130	0.128	0.126	0.127	0.126	0.127	0.129	0.128	0.126	0.126	0.124	0.125	0.126	0.130	0.129	0.127		0.110		0.080	0.078	0.078	0.078
Environmental clade I	DQ103829	0.128		0.125	0.125	0.125	0.130	0.126	0.125	0.127	0.126	0.127	0.129	0.129	0.127	0.128	0.126	0.127	0.128	0.130	0.128	0.126		0.123		0.134	0.134	0.134	0.134		0.157
	EF526735	0.113		0.111	0.111	0.111	0.116	0.112	0.111	0.113	0.112	0.113	0.115	0.115	0.113	0.113	0.112	0.113	0.114	0.116	0.114	0.112		0.108		0.120	0.120	0.120	0.120		0.143		0.021
	EF526837	0.113		0.111	0.111	0.111	0.116	0.112	0.111	0.113	0.112	0.113	0.115	0.115	0.113	0.113	0.112	0.113	0.114	0.116	0.114	0.112		0.108		0.120	0.120	0.120	0.120		0.143		0.021	0.000
	DQ310259	0.114		0.112	0.112	0.112	0.117	0.113	0.112	0.114	0.113	0.114	0.116	0.116	0.114	0.115	0.113	0.114	0.115	0.117	0.115	0.113		0.109		0.121	0.121	0.121	0.121		0.144		0.022	0.001	0.001
	FJ153635	0.115		0.112	0.112	0.112	0.117	0.113	0.112	0.114	0.113	0.114	0.116	0.116	0.114	0.114	0.113	0.114	0.115	0.117	0.115	0.113		0.109		0.122	0.121	0.121	0.121		0.144		0.029	0.009	0.009	0.010
	FJ153679	0.115		0.112	0.112	0.112	0.117	0.113	0.112	0.114	0.113	0.114	0.116	0.116	0.114	0.114	0.112	0.113	0.114	0.117	0.115	0.113		0.109		0.122	0.121	0.121	0.121		0.144		0.029	0.009	0.009	0.010	0.002
	FJ153684	0.114		0.112	0.112	0.112	0.117	0.113	0.112	0.114	0.113	0.114	0.116	0.116	0.114	0.114	0.112	0.113	0.115	0.117	0.115	0.113		0.107		0.122	0.121	0.121	0.121		0.144		0.029	0.009	0.009	0.010	0.002	0.002
	FJ153654	0.113		0.110	0.110	0.110	0.115	0.111	0.110	0.112	0.111	0.112	0.114	0.114	0.112	0.112	0.110	0.111	0.112	0.115	0.113	0.111		0.107		0.121	0.120	0.120	0.120		0.143		0.027	0.007	0.007	0.008	0.002	0.002	0.002
	FJ153669	0.115		0.112	0.112	0.112	0.117	0.113	0.112	0.114	0.113	0.114	0.116	0.116	0.114	0.114	0.112	0.113	0.115	0.117	0.115	0.113		0.109		0.122	0.121	0.121	0.121		0.144		0.032	0.012	0.012	0.013	0.005	0.005	0.005	0.005
	FJ153686	0.117		0.114	0.114	0.114	0.119	0.115	0.114	0.116	0.115	0.116	0.118	0.118	0.116	0.117	0.115	0.116	0.117	0.117	0.117	0.115		0.112		0.124	0.124	0.124	0.124		0.147		0.033	0.013	0.013	0.014	0.006	0.006	0.006	0.006	0.009
	FJ153717	0.115		0.112	0.112	0.112	0.117	0.113	0.112	0.114	0.113	0.114	0.116	0.116	0.114	0.114	0.112	0.113	0.114	0.117	0.115	0.113		0.109		0.123	0.122	0.122	0.122		0.145		0.029	0.009	0.009	0.010	0.004	0.004	0.004	0.002	0.007	0.008
	FJ153678	0.115		0.112	0.112	0.112	0.117	0.113	0.112	0.114	0.113	0.114	0.116	0.116	0.114	0.114	0.112	0.113	0.114	0.117	0.115	0.113		0.109		0.122	0.121	0.121	0.121		0.144		0.029	0.009	0.009	0.010	0.002	0.002	0.002	0.002	0.005	0.006	0.004
	DQ310279	0.120		0.117	0.117	0.117	0.122	0.118	0.117	0.119	0.118	0.119	0.121	0.121	0.119	0.120	0.118	0.118	0.120	0.122	0.121	0.119		0.115		0.126	0.127	0.127	0.127		0.150		0.026	0.005	0.005	0.006	0.014	0.014	0.014	0.012	0.017	0.018	0.014	0.014
	FJ153676	0.120		0.115	0.115	0.115	0.120	0.116	0.115	0.117	0.116	0.116	0.119	0.119	0.117	0.118	0.116	0.117	0.118	0.119	0.118	0.117		0.112		0.128	0.127	0.127	0.127		0.150		0.034	0.015	0.015	0.016	0.010	0.010	0.010	0.008	0.013	0.014	0.010	0.010	0.020
A. godoyi	AY96587	0.135		0.143	0.143	0.143	0.147	0.143	0.143	0.144	0.144	0.144	0.146	0.145	0.144	0.143	0.142	0.143	0.144	0.147	0.143	0.143		0.138		0.143	0.137	0.137	0.137		0.158		0.156	0.139	0.139	0.138	0.141	0.141	0.140	0.139	0.141	0.144	0.141	0.141	0.145	0.145
	AY965865	0.155		0.157	0.157	0.157	0.159	0.158	0.158	0.159	0.159	0.157	0.160	0.160	0.159	0.161	0.158	0.159	0.160	0.163	0.158	0.159		0.156		0.145	0.146	0.146	0.146		0.169		0.174	0.160	0.160	0.161	0.160	0.160	0.159	0.160	0.159	0.164	0.162	0.160	0.167	0.165		0.089
Uncultured Andaluciidae	JX296588	0.179		0.184	0.184	0.184	0.189	0.188	0.187	0.190	0.190	0.186	0.190	0.190	0.191	0.192	0.189	0.190	0.191	0.196	0.191	0.190		0.179		0.180	0.178	0.178	0.178		0.195		0.201	0.187	0.187	0.188	0.184	0.183	0.181	0.182	0.184	0.186	0.185	0.183	0.194	0.188		0.157	0.148
	JX296587	0.166		0.171	0.171	0.171	0.177	0.175	0.175	0.178	0.178	0.173	0.178	0.178	0.178	0.179	0.176	0.177	0.176	0.183	0.178	0.177		0.166		0.167	0.165	0.165	0.165		0.183		0.188	0.174	0.174	0.175	0.171	0.171	0.169	0.170	0.171	0.173	0.172	0.171	0.181	0.176		0.145	0.141
	JX296586	0.162		0.168	0.168	0.168	0.173	0.172	0.171	0.174	0.174	0.170	0.174	0.174	0.174	0.176	0.173	0.174	0.175	0.179	0.174	0.174		0.162		0.163	0.162	0.162	0.162		0.179		0.185	0.170	0.170	0.171	0.167	0.167	0.165	0.166	0.167	0.169	0.168	0.167	0.178	0.172		0.141	0.138
	JX296585	0.161		0.166	0.166	0.166	0.172	0.171	0.170	0.173	0.173	0.169	0.173	0.173	0.173	0.174	0.172	0.173	0.174	0.178	0.173	0.173		0.161		0.162	0.160	0.160	0.160		0.178		0.184	0.169	0.169	0.170	0.166	0.166	0.164	0.165	0.166	0.168	0.167	0.166	0.177	0.171		0.140	0.137
	JX296584	0.162		0.168	0.168	0.168	0.173	0.172	0.171	0.174	0.174	0.170	0.174	0.174	0.174	0.176	0.173	0.174	0.175	0.179	0.175	0.174		0.162		0.163	0.162	0.162	0.162		0.180		0.185	0.171	0.171	0.172	0.167	0.167	0.165	0.166	0.167	0.169	0.168	0.167	0.178	0.172		0.141	0.138
	JX296589	0.166		0.170	0.170	0.170	0.175	0.174	0.175	0.177	0.175	0.172	0.177	0.177	0.177	0.178	0.175	0.176	0.177	0.182	0.177	0.176		0.167		0.167	0.165	0.165	0.165		0.182		0.185	0.173	0.173	0.174	0.170	0.169	0.169	0.168	0.170	0.172	0.171	0.169	0.180	0.174		0.144	0.141
Stygiella incarcerata	COOR2BP	0.169		0.167	0.167	0.167	0.171	0.167	0.167	0.168	0.167	0.168	0.170	0.169	0.168	0.168	0.166	0.167	0.168	0.174	0.169	0.169		0.171		0.170	0.166	0.166	0.166		0.187		0.197	0.182	0.182	0.183	0.183	0.183	0.182	0.181	0.185	0.185	0.183	0.183	0.190	0.183		0.186	0.202
	FUEN2T	0.169		0.167	0.167	0.167	0.171	0.167	0.167	0.168	0.167	0.168	0.170	0.169	0.168	0.168	0.166	0.167	0.168	0.174	0.169	0.169		0.171		0.170	0.166	0.166	0.166		0.187		0.197	0.182	0.182	0.183	0.183	0.183	0.182	0.181	0.185	0.185	0.183	0.183	0.190	0.183		0.186	0.202
	AY117419	0.169		0.167	0.167	0.167	0.171	0.167	0.167	0.168	0.167	0.168	0.170	0.169	0.168	0.168	0.166	0.167	0.168	0.174	0.169	0.169		0.172		0.170	0.166	0.166	0.166		0.188		0.197	0.182	0.182	0.183	0.183	0.183	0.182	0.181	0.185	0.185	0.183	0.183	0.190	0.183		0.186	0.202
	EVROS1I	0.170		0.168	0.168	0.168	0.172	0.168	0.168	0.169	0.168	0.169	0.171	0.170	0.170	0.169	0.167	0.168	0.169	0.175	0.170	0.170		0.173		0.171	0.167	0.167	0.167		0.188		0.197	0.182	0.182	0.183	0.183	0.183	0.182	0.181	0.185	0.185	0.183	0.183	0.190	0.183		0.186	0.201
	KALOGRIA	0.170		0.168	0.168	0.168	0.172	0.168	0.168	0.169	0.168	0.169	0.171	0.170	0.170	0.169	0.167	0.168	0.169	0.175	0.170	0.170		0.173		0.171	0.167	0.167	0.167		0.188		0.197	0.182	0.182	0.183	0.183	0.183	0.182	0.181	0.185	0.185	0.183	0.183	0.190	0.183		0.186	0.201
	EU334887	0.170		0.168	0.168	0.168	0.172	0.168	0.168	0.169	0.168	0.169	0.171	0.170	0.170	0.169	0.167	0.168	0.169	0.175	0.170	0.170		0.173		0.171	0.167	0.167	0.167		0.188		0.197	0.182	0.182	0.183	0.183	0.183	0.182	0.181	0.185	0.185	0.183	0.183	0.190	0.183		0.186	0.201
	NORMAR	0.172		0.168	0.168	0.168	0.172	0.168	0.168	0.169	0.168	0.169	0.171	0.170	0.170	0.169	0.167	0.168	0.169	0.175	0.170	0.170		0.173		0.172	0.169	0.169	0.169		0.189		0.196	0.182	0.182	0.183	0.183	0.183	0.182	0.181	0.185	0.185	0.183	0.183	0.189	0.183		0.186	0.201
	EVROS1T	0.168		0.166	0.166	0.166	0.171	0.167	0.166	0.168	0.166	0.168	0.170	0.168	0.168	0.167	0.165	0.166	0.167	0.173	0.168	0.168		0.169		0.170	0.167	0.167	0.167		0.188		0.194	0.180	0.180	0.181	0.181	0.180	0.180	0.179	0.183	0.183	0.181	0.180	0.187	0.180		0.185	0.200
	OROSEI	0.170		0.168	0.168	0.168	0.172	0.168	0.168	0.169	0.168	0.169	0.171	0.170	0.169	0.169	0.167	0.168	0.169	0.175	0.170	0.170		0.170		0.171	0.167	0.167	0.167		0.186		0.196	0.182	0.182	0.183	0.183	0.183	0.182	0.181	0.185	0.185	0.183	0.183	0.189	0.183		0.188	0.204
S. agilis	AND	0.171		0.166	0.166	0.166	0.174	0.170	0.170	0.171	0.170	0.171	0.173	0.172	0.172	0.170	0.168	0.169	0.170	0.176	0.172	0.170		0.177		0.179	0.175	0.175	0.175		0.189		0.196	0.182	0.182	0.183	0.182	0.181	0.180	0.179	0.183	0.183	0.182	0.181	0.189	0.181		0.186	0.197
	IGO3	0.171		0.169	0.169	0.169	0.177	0.173	0.173	0.174	0.173	0.174	0.176	0.175	0.175	0.173	0.171	0.172	0.173	0.179	0.175	0.173		0.177		0.178	0.175	0.175	0.175		0.190		0.191	0.177	0.177	0.178	0.178	0.178	0.177	0.176	0.180	0.180	0.178	0.178	0.184	0.177		0.187	0.198
	FJ352774	0.173		0.171	0.171	0.171	0.179	0.175	0.175	0.176	0.175	0.176	0.179	0.177	0.177	0.175	0.173	0.174	0.175	0.181	0.177	0.175		0.179		0.180	0.177	0.177	0.177		0.192		0.193	0.179	0.179	0.180	0.180	0.180	0.179	0.178	0.182	0.182	0.180	0.180	0.186	0.178		0.189	0.200
	MANG	0.169		0.165	0.165	0.165	0.173	0.169	0.169	0.170	0.169	0.170	0.172	0.171	0.170	0.169	0.167	0.168	0.169	0.175	0.171	0.169		0.175		0.175	0.172	0.172	0.172		0.188		0.196	0.182	0.182	0.183	0.182	0.182	0.181	0.180	0.184	0.184	0.182	0.182	0.189	0.182		0.185	0.196
S. adhaerens	COOR2B	0.175		0.172	0.172	0.172	0.181	0.177	0.176	0.178	0.176	0.178	0.180	0.178	0.178	0.177	0.175	0.176	0.177	0.184	0.177	0.178		0.182		0.168	0.164	0.164	0.164		0.191		0.204	0.189	0.189	0.190	0.189	0.189	0.188	0.187	0.191	0.191	0.189	0.189	0.196	0.189		0.190	0.198
	PETROCHORI	0.165		0.162	0.162	0.162	0.169	0.165	0.165	0.166	0.165	0.166	0.168	0.167	0.166	0.165	0.163	0.164	0.165	0.172	0.164	0.166		0.178		0.172	0.168	0.168	0.168		0.187		0.197	0.183	0.183	0.184	0.185	0.184	0.183	0.182	0.187	0.187	0.185	0.184	0.190	0.184		0.189	0.200
S. cryptica	PC1	0.159		0.152	0.152	0.152	0.157	0.153	0.152	0.154	0.152	0.154	0.156	0.154	0.154	0.153	0.151	0.152	0.153	0.158	0.154	0.152		0.161		0.165	0.160	0.160	0.160		0.180		0.187	0.173	0.173	0.174	0.173	0.173	0.172	0.171	0.175	0.176	0.173	0.173	0.181	0.173		0.186	0.202

## Sheet: V9
Table S7.2. Genetic distances (V9 region) among and within species and environmental clades of Stygiellidae.
		Stygiella incarcerata											S. agilis		S. adhaerens		S. cryptica		Velundella trypanoides							V. nauta		Environmental clade IV				Environmental clade II					Environmental clade V					Environmental clade I
		NORMAR	STOECK 2265	AY117419	STOECK 3347	STOECK 9680	CARIACO 11	AY916612	AY916613	EVROS1T	EVROS1I		IGO3		PETROCHORI		PC1		LARNAKA	CAR2918	STOECK 10922	LUC3N	AY046663	AY046649		BMT		EF526978	STOECK 9689	CARIACO 837		CARIACO 3704	STOECK 8770	STOECK 9295	DQ310269		STOECK 5138	STOECK 9483	STOECK 932	CARIACO 4688		FJ153635	FJ153682	FJ153678	FJ153669	FJ153676	FJ153681	DQ310259	EF527199
S. incarcerata	STOECK 2265	0.015
	AY117419	0.008	0.008
	STOECK 3347	0.015	0.015	0.008
	STOECK 9680	0.000	0.015	0.008	0.015
	CARIACO 11	0.000	0.015	0.008	0.015	0.000
	AY916612	0.023	0.023	0.015	0.023	0.023	0.023
	AY916613	0.015	0.015	0.008	0.015	0.015	0.015	0.008
	EVROS1T	0.055	0.055	0.047	0.054	0.055	0.055	0.062	0.054
	EVROS1I	0.015	0.015	0.008	0.015	0.015	0.015	0.008	0.000	0.054
S. agilis	IGO3	0.107	0.122	0.115	0.121	0.107	0.107	0.131	0.123	0.144	0.123
S. adhaerens	PETROCHORI	0.140	0.140	0.133	0.140	0.140	0.140	0.150	0.141	0.162	0.141		0.100
S. cryptica	PC1	0.132	0.140	0.133	0.140	0.132	0.132	0.148	0.140	0.168	0.140		0.103		0.118
V. trypanoides	LARNAKA	0.199	0.207	0.200	0.199	0.199	0.199	0.216	0.208	0.200	0.208		0.226		0.226		0.211
	CARIACO 2918	0.207	0.215	0.209	0.208	0.207	0.207	0.224	0.216	0.208	0.216		0.226		0.218		0.203		0.008
	STOECK 10922	0.207	0.215	0.209	0.208	0.207	0.207	0.224	0.216	0.208	0.216		0.226		0.218		0.203		0.008	0.000
	LUC3N	0.199	0.207	0.200	0.199	0.199	0.199	0.216	0.208	0.200	0.208		0.226		0.226		0.211		0.000	0.008	0.008
	AY046663	0.216	0.224	0.217	0.217	0.216	0.216	0.234	0.225	0.217	0.225		0.260		0.252		0.237		0.031	0.039	0.039	0.031
	AY046649	0.208	0.216	0.210	0.209	0.208	0.208	0.226	0.217	0.209	0.217		0.251		0.243		0.229		0.023	0.031	0.031	0.023	0.008
V. nauta	BMT	0.192	0.200	0.193	0.184	0.192	0.192	0.210	0.201	0.205	0.201		0.226		0.236		0.226		0.065	0.065	0.065	0.065	0.081	0.073
EC IV	EF526978	0.238	0.238	0.232	0.230	0.238	0.238	0.231	0.223	0.219	0.223		0.253		0.249		0.230		0.148	0.148	0.148	0.148	0.165	0.157		0.184
	STOECK 9689	0.238	0.238	0.232	0.230	0.238	0.238	0.231	0.223	0.219	0.223		0.253		0.249		0.230		0.148	0.148	0.148	0.148	0.165	0.157		0.184		0.000
	CARIACO 837	0.238	0.238	0.232	0.230	0.238	0.238	0.231	0.223	0.219	0.223		0.253		0.249		0.230		0.148	0.148	0.148	0.148	0.165	0.157		0.184		0.000	0.000
EC II	CARIACO 3704	0.185	0.193	0.186	0.177	0.185	0.185	0.201	0.193	0.182	0.193		0.225		0.234		0.225		0.119	0.119	0.119	0.119	0.144	0.136		0.154		0.167	0.167	0.167
	STOECK 8770	0.185	0.193	0.186	0.177	0.185	0.185	0.201	0.193	0.182	0.193		0.225		0.234		0.225		0.119	0.119	0.119	0.119	0.144	0.136		0.154		0.167	0.167	0.167		0.000
	STOECK 9295	0.193	0.202	0.195	0.186	0.193	0.193	0.210	0.202	0.190	0.202		0.232		0.242		0.233		0.127	0.127	0.127	0.127	0.152	0.144		0.163		0.175	0.175	0.175		0.008	0.008
	DQ310269	0.185	0.193	0.186	0.177	0.185	0.185	0.201	0.193	0.182	0.193		0.225		0.234		0.225		0.119	0.119	0.119	0.119	0.144	0.136		0.154		0.167	0.167	0.167		0.000	0.000	0.008
EC V	STOECK 5138	0.238	0.245	0.239	0.238	0.238	0.238	0.247	0.238	0.265	0.238		0.261		0.280		0.298		0.149	0.149	0.149	0.149	0.151	0.143		0.146		0.185	0.185	0.185		0.222	0.222	0.230	0.222
	STOECK 9483	0.230	0.238	0.231	0.230	0.230	0.230	0.239	0.230	0.257	0.230		0.253		0.272		0.290		0.141	0.141	0.141	0.141	0.143	0.135		0.138		0.178	0.178	0.178		0.214	0.214	0.222	0.214		0.008
	STOECK 932	0.230	0.238	0.231	0.230	0.230	0.230	0.239	0.230	0.257	0.230		0.253		0.272		0.290		0.141	0.141	0.141	0.141	0.143	0.135		0.138		0.178	0.178	0.178		0.214	0.214	0.222	0.214		0.008	0.000
	CARIACO 4688	0.230	0.238	0.231	0.230	0.230	0.230	0.239	0.230	0.257	0.230		0.253		0.272		0.290		0.141	0.141	0.141	0.141	0.143	0.135		0.138		0.178	0.178	0.178		0.214	0.214	0.222	0.214		0.008	0.000	0.000
Environmental clade I	FJ153635	0.221	0.229	0.222	0.221	0.221	0.221	0.230	0.222	0.241	0.222		0.254		0.273		0.246		0.178	0.178	0.178	0.178	0.180	0.171		0.184		0.137	0.137	0.137		0.189	0.189	0.197	0.189		0.116	0.108	0.108	0.108
	FJ153682	0.221	0.229	0.222	0.221	0.221	0.221	0.230	0.222	0.241	0.222		0.254		0.273		0.246		0.178	0.178	0.178	0.178	0.187	0.179		0.184		0.130	0.130	0.130		0.189	0.189	0.196	0.189		0.109	0.101	0.101	0.101		0.008
	FJ153678	0.253	0.261	0.254	0.253	0.253	0.253	0.262	0.254	0.264	0.254		0.294		0.313		0.285		0.225	0.225	0.225	0.225	0.226	0.218		0.231		0.191	0.191	0.191		0.229	0.229	0.237	0.229		0.162	0.154	0.154	0.154		0.053	0.061
	FJ153669	0.221	0.229	0.222	0.221	0.221	0.221	0.230	0.222	0.241	0.222		0.254		0.273		0.246		0.178	0.178	0.178	0.178	0.187	0.179		0.184		0.130	0.130	0.130		0.189	0.189	0.196	0.189		0.109	0.101	0.101	0.101		0.008	0.000	0.061
	FJ153676	0.237	0.244	0.238	0.237	0.237	0.237	0.246	0.237	0.257	0.237		0.269		0.287		0.261		0.194	0.194	0.194	0.194	0.203	0.195		0.200		0.145	0.145	0.145		0.204	0.204	0.196	0.204		0.124	0.116	0.116	0.116		0.023	0.015	0.076	0.015
	FJ153681	0.221	0.229	0.222	0.221	0.221	0.221	0.230	0.222	0.241	0.222		0.254		0.273		0.246		0.178	0.178	0.178	0.178	0.187	0.179		0.184		0.130	0.130	0.130		0.189	0.189	0.196	0.189		0.109	0.101	0.101	0.101		0.008	0.000	0.061	0.000	0.015
	DQ310259	0.221	0.229	0.222	0.221	0.221	0.221	0.230	0.221	0.241	0.221		0.254		0.273		0.246		0.179	0.179	0.179	0.179	0.180	0.172		0.184		0.138	0.138	0.138		0.197	0.197	0.205	0.197		0.115	0.107	0.107	0.107		0.008	0.015	0.061	0.015	0.030	0.015
	EF527199	0.221	0.229	0.222	0.221	0.221	0.221	0.230	0.221	0.241	0.221		0.254		0.273		0.246		0.179	0.179	0.179	0.179	0.180	0.172		0.184		0.138	0.138	0.138		0.197	0.197	0.205	0.197		0.115	0.107	0.107	0.107		0.008	0.015	0.061	0.015	0.030	0.015	0.000
	CARIACO 5249	0.221	0.229	0.222	0.221	0.221	0.221	0.230	0.221	0.241	0.221		0.254		0.273		0.246		0.179	0.179	0.179	0.179	0.180	0.172		0.184		0.138	0.138	0.138		0.197	0.197	0.205	0.197		0.115	0.107	0.107	0.107		0.008	0.015	0.061	0.015	0.030	0.015	0.000	0.000
	09ST4283	0.221	0.229	0.222	0.221	0.221	0.221	0.230	0.221	0.241	0.221		0.254		0.273		0.246		0.179	0.179	0.179	0.179	0.180	0.172		0.184		0.138	0.138	0.138		0.197	0.197	0.205	0.197		0.115	0.107	0.107	0.107		0.008	0.015	0.061	0.015	0.030	0.015	0.000	0.000
	STOECK 6969	0.221	0.229	0.222	0.221	0.221	0.221	0.230	0.221	0.241	0.221		0.254		0.273		0.246		0.179	0.179	0.179	0.179	0.180	0.172		0.184		0.138	0.138	0.138		0.197	0.197	0.205	0.197		0.115	0.107	0.107	0.107		0.008	0.015	0.061	0.015	0.030	0.015	0.000	0.000
	STOECK 6295	0.221	0.229	0.222	0.221	0.221	0.221	0.230	0.221	0.241	0.221		0.254		0.273		0.246		0.179	0.179	0.179	0.179	0.180	0.172		0.184		0.138	0.138	0.138		0.197	0.197	0.205	0.197		0.115	0.107	0.107	0.107		0.008	0.015	0.061	0.015	0.030	0.015	0.000	0.000
	STOECK 9147	0.221	0.229	0.222	0.221	0.221	0.221	0.230	0.221	0.241	0.221		0.254		0.273		0.246		0.179	0.179	0.179	0.179	0.180	0.172		0.184		0.138	0.138	0.138		0.197	0.197	0.205	0.197		0.115	0.107	0.107	0.107		0.008	0.015	0.061	0.015	0.030	0.015	0.000	0.000
	STOECK 543	0.220	0.228	0.222	0.221	0.220	0.220	0.230	0.221	0.241	0.221		0.254		0.272		0.254		0.187	0.187	0.187	0.187	0.188	0.180		0.185		0.138	0.138	0.138		0.205	0.205	0.212	0.205		0.123	0.115	0.115	0.115		0.015	0.023	0.068	0.023	0.038	0.023	0.008	0.008
	CARIACO 3606	0.238	0.246	0.240	0.239	0.238	0.238	0.247	0.239	0.256	0.239		0.277		0.281		0.277		0.203	0.203	0.203	0.203	0.212	0.204		0.193		0.152	0.152	0.152		0.204	0.204	0.212	0.204		0.124	0.116	0.116	0.116		0.038	0.030	0.083	0.030	0.045	0.030	0.045	0.045
	STOECK 10839	0.238	0.246	0.240	0.239	0.238	0.238	0.247	0.239	0.256	0.239		0.277		0.281		0.277		0.203	0.203	0.203	0.203	0.212	0.204		0.193		0.152	0.152	0.152		0.204	0.204	0.212	0.204		0.124	0.116	0.116	0.116		0.038	0.030	0.083	0.030	0.045	0.030	0.045	0.045
	DQ310279	0.221	0.229	0.222	0.221	0.221	0.221	0.230	0.221	0.241	0.221		0.254		0.273		0.246		0.179	0.179	0.179	0.179	0.180	0.172		0.184		0.138	0.138	0.138		0.197	0.197	0.205	0.197		0.115	0.107	0.107	0.107		0.008	0.015	0.061	0.015	0.030	0.015	0.000	0.000
[truncated: 8 more columns]
