# Supplementary material for: Combined Culture-Based and Culture-Independent Approaches Provide Insights into Diversity of Jakobids, an Extremely Plesiomorphic Eukaryotic Lineage
Source: Front Microbiol. 2015 Nov 18;6:1288. doi: 10.3389/fmicb.2015.01288 (PMC4649034; doi:10.3389/fmicb.2015.01288)
Supplement: Supplementary file 8 [file DataSheet8.FASTA]

>Velundella trypanoides LUC3N HSP70_cytosolic NUC
TGCcAGCGACAATACATGTCGAAAGATGAACACCTTTCATGATACACTTTGACCTATCAC
ACTTAGTCGATCTCCTCGATAGTGGGCCCCTTGTCACCACCGGAACTCGGCTCGGGCCCC
GCAGGCTCGCCACCGGGCATGCCACCAGGGAACCCTCCGGGCATTCCACCAGGGAAGCCG
CCAGGCATTCCTCCAGGCATTCCACCGGGCATTCCTCCAGGCATGCCACCGGGCATACCG
CCAGGCATTCCACCAGCTCCGCCAGCAGCCTCAGCGTAGACCTTCTGCATGATCGGGTTC
GCAACGGCCTCGAGCTCCTTCGTCTTGGCATCGTACTCCTCCTTTGAGGCACCAGTGTCG
CCCTGCACGAACTGAATTGCTGCCTCGATGGCGCTCTCAAGCTTCACCTTGTCCTCATCA
GAGAACTTGTCCTTCATCTGCTCCTCATTCATCGAGTTGCGCAGAGAGAAAGCGAGGTTC
TCAAGTCCGTTCCGGGCCTCAATCCGCTCACGGTTTGCCTCATCATCAGCCTTGAACCTC
TCAGCCTCATCGACCATGCGATCGATGTCGTCCTTGGACAGACGGCCCTTGTCGTTCGTG
ATCGTGATCTTGTTCTCACGCCCGGTACCCTTCTCAACGGCAGACACATTCATGATGCCG
TTGGCATCGATATCGAACGTGACATCAATCTGCGGCACGCCACGAGGAGCCGGAGGAATG
CCTGTCAGCTCGAACTTGCCAAGGATGTTGTTGTCCCTGGTCATCGCACGCTCTCCCTCG
AAGACCTGAATGAGAACAGCAGGCTGGCTGTCGCTGTAGGTGGAGAACGTCTGGGTCTTC
TTGGTCGGGATGGTCGTGTTCCGCTTGATCAGGGCTGTCATGACGCCACCGGCAGTCTCG
ATTCCAAGGGAAAGAGGAGTGACATCCAGAAGAAGGAGGTCCTGAGTCGACCCACTTGAC
GAGCCAGTGAGGATAGCTGCCTGAACGGCGGCACCGTACGCAACAGCCTCATCCGGGTTG
ATCGAGCGGTTCGGGTCCTTGCCATTGAAGAAATCGCGAAGGAGATCCTGCACCTTGGGG
ATACGGGTCGAACCACCGACAAGAACGATGTCCTGCACCTGAGACTTGTCGAGCTTCGAG
TCACGGATAACCTTGTCGACAGGCTCGAGGCAGCGGCGGAAGAGGTCCATGTTGAGCTCC
TCGAACCGAGCACGGGTGATCGACGTGTAGAAGTCGATACCCTCGAAGAGAGCATCGATC
TCAATCGACGTCTGTGCGGTCGTGGAGAGAGTGCGCTTCGCACGCTCGCACGCAGTCCGC
AGGCGGCGGACAGCACGGGCATTCCCGGTGATATCCTTCTTGTACTTGCGCTTGAACTCC
TGAGCGAAGTAGCTGACCATCCGGCTGTCGAAGTCTTCACCACCAAGATGGGTATCGCCG
GCAGTTGCCTTCACCTCAAAGATGCCATCCTCAATGGAGAGAAGAGACACGTCGAAGGTT
CCACcGCCCAGATCGAAGATCAGCACGTTGCGCTCTCCCATCTCCTTCTTGTCAAGACCG
TACGCGATGGCGGCAGCAGTGGGCTCGTTGATGATACGAAGCACATCCAGGCCAGCGATG
AGGCCCGCATCCTTGGTGGCTTGCCTCTGAGAATCATTGAAGTAGGCAGGCACTGTGACG
ACAGCCTTCTTGACGGTCTTGCCGAGGTAGGCTTCTGCAGTCTCACGCATCTTGATGAGG
ACCATGGACGAGATCTCCTCAGGAGAGAACTCCTTCTTCTCCCCCTTGTACTCCACGCGG
ACGTGAGGCTTGTCACCCTCACGGCAAACCACCTCGAACGTCCACTGGCGCATGTCCCCC
TGAATGGACGAGTCGTGGAACTTCCGCCCGATCATCCGCTTCGCATCATAGACGGTGTTG
GACGTGTTCAGAGCAACCTGGTTCTTCGCAGCTTCTCCAATCAGCCGCTCGGTTTCTGTG
AAGCCGACATAGGAAGGAGTGGTCCGGTTTCCCTGATCGTTCGCGATGATCTCCACACGG
TCGTTCTGGAAGACACCCACACACGAGTATGTGGTTCCAAGATCAATGCCAATAGCTCCT
GTGAACTCTCCCATACTTGCTCTTGGTTTGTCACAAGTTGTTTCACACACCAAAAGAATT
C
>Velundella trypanoides LUC3N HSP70_cytosolic AA
ILLVCETTCDKPRASMGEFTGAIGIDLGTTYSCVGVFQNDRVEIIANDQGNRTTPSYVGF
TETERLIGEAAKNQVALNTSNTVYDAKRMIGRKFHDSSIQGDMRQWTFEVVCREGDKPHV
RVEYKGEKKEFSPEEISSMVLIKMRETAEAYLGKTVKKAVVTVPAYFNDSQRQATKDAGL
IAGLDVLRIINEPTAAAIAYGLDKKEMGERNVLIFDLGGGTFDVSLLSIEDGIFEVKATA
GDTHLGGEDFDSRMVSYFAQEFKRKYKKDITGNARAVRRLRTACERAKRTLSTTAQTSIE
IDALFEGIDFYTSITRARFEELNMDLFRRCLEPVDKVIRDSKLDKSQVQDIVLVGGSTRI
PKVQDLLRDFFNGKDPNRSINPDEAVAYGAAVQAAILTGSSSGSTQDLLLLDVTPLSLGI
ETAGGVMTALIKRNTTIPTKKTQTFSTYSDSQPAVLIQVFEGERAMTRDNNILGKFELTG
IPPAPRGVPQIDVTFDIDANGIMNVSAVEKGTGRENKITITNDKGRLSKDDIDRMVDEAE
RFKADDEANRERIEARNGLENLAFSLRNSMNEEQMKDKFSDEDKVKLESAIEAAIQFVQG
DTGASKEEYDAKTKELEAVANPIMQKVYAEAAGGAGGMPGGMPGGMPGGMPGGMPGGMPG
GFPGGMPGGFPGGMPGGEPAGPEPSSGGDKGPTIEEID
>Velundella trypanoides LUC3N HSP90_part1 NUC
AgcagaacaagataccTGAAGGTcATCCGCAAGCATCTtGTGAaGAAGGCTATCGAGCTG
TTCTTCGAGATCGCCGAGAACAAGGAGGACTTTGCGAAGTTCTACGAGGCCTTCGGGAAG
AACATCAAGCTTGGTGTCCATGAGGACTCCGCCAACCGGGCGAAGCTCGCCGATCTTCTT
CGGTACCACTCCACAAAGGGTGGAGACGAGTTCACGAGCCTGAAGGAGTACGTCGAGCGC
ATGAAGGAGGGCCAGAAGTGCATCTACTACATCACCGGCGAGAGCAGGCAGGCCGTCGAG
AAGTCTCCCTTCTTGGAGCAGTGCCAGAAGCGCGATCTTGAGGTCATGTTCATGGTGGAG
CCGATCGATGAGTACTGCGTGCAGCAGCTCCGTGAGTATGACGGCAAGAAGCTCGTCTGC
GTCACCAAGGAAGGACTGGAGTTCGAGGACTCTGAGGAGGACAAGAAGCGGAAGGAGGAG
GAGAAGGCCAGCTTCGAGGGCCTGTGCAAGACCGTGAAGGACATCCTTGGGGATAAGGTC
GAGAAGGTCGTCGTCGGTGACCGTATTGTCGAGTCTCCTTGCGTTCTGGTCACTGGTGAG
TACGGGTGGAGTGCGAACATGGAGCGCATCATGAAGGCGCAGGCTCTTCGTGACAGCAGC
ATGTCGCTCTACATGTCATCGAAGAAGACGATGGAGCTGAACCCTCAGCACTCGATCGTG
GTCGCGCTCAAGGGTCGGGCTGAGGCTGATGCCACAGACAAGACCGTGAAGGATCTGGTC
TGGCTCCTGTTCGAGACTGCTCTGCTCACATCCGGCTTCTCCCTGGAGAACCCGCGCGCA
TATGCGGACCGCATCAACCGCATGATCAAGGTTGGCCTGTCGCTTGAGGACGAGGATGAG
GCTGCACCTGCTGGTGAGGAGGAGGAGgAGGAAGAGGAGGCTGAGGCCAGCGCCCCTGAG
GCAGTCGAGGAGACTGCTGTTGCAGATTCCGAGATGGAGCAGGTTGACTGAGAATTGTCA
TCAAGATAGCTGTGAAGCCACCGTGTTGTTTGTGTTGTGTGTCGTGAGTGTGTCCGCATC
GATGAGGTGTGGGCAAATGAAGAACGAAGAaGTA
>Velundella trypanoides LUC3N HSP90_part1 AA
SRTRYLKVIRKHLVKKAIELFFEIAENKEDFAKFYEAFGKNIKLGVHEDSANRAKLADLL
RYHSTKGGDEFTSLKEYVERMKEGQKCIYYITGESRQAVEKSPFLEQCQKRDLEVMFMVE
PIDEYCVQQLREYDGKKLVCVTKEGLEFEDSEEDKKRKEEEKASFEGLCKTVKDILGDKV
EKVVVGDRIVESPCVLVTGEYGWSANMERIMKAQALRDSSMSLYMSSKKTMELNPQHSIV
VALKGRAEADATDKTVKDLVWLLFETALLTSGFSLENPRAYADRINRMIKVGLSLEDEDE
AAPAGEEEEEEEEAEASAPEAVEETAVADSEMEQVD
>Velundella trypanoides LUC3N HSP90_part2 NUC
ccgaggaacgtcggggatctaagtctgtgcagtgtccatgatgaacacacggcgcacgta
CAGCTTGATGTtGTTGGGCTtCTTGCGGgTCTCgAACATGTCGAAGGgAGCGCGGCGGgg
CACGAAAaGGaTGGCCTTGAACTCAACCTGTCCCTCGACGGCGAAGTGCTTGACGGCAAG
GTGCTCCTCCCAGTCATTGGTGACACCCTTGTAGAAGGCAGCGTACTCCTCCTTGGTCAC
ATCCTTCGGATCACGCACCcACAGGGgCTTCGCAGTGTTGACATGCTCGAACTCcTTGAC
CTCTTCCTTGACCTTCTCCTTGGCCTTCTCCTTTCCCTTGCCCTTGTCCTCCTCCTCGTC
ATCATCGATCTCCTCcACACGAGGCTCATCCTCGTCCTCCTTCTTCTCGGTCTCGTCCTT
CTCATCCTCCTCATCCTCGTCCTCATCCTCGGCATCATGCTCCACAGTCTTCGTCACCTG
CAGGTAGATGGGGTAGTTGATGAACTCGGAGTGCTtCTTGACAAGATCCTTGATCCTCTT
CTCCTCCAGGAACTCCTTGTGCTCATCCTTCAAGTGAAGAATCTGAACGGTTCCGCGGGT
GAGGGAGATGCCACTGACAGATCCGTCGGGATCGGGGGTGATAGAGAAGGTGCCGCCAGC
GgACGACTCCcAGATGTGCTGATCGTCATCGTTGCTCTTGGAGATGACCTCGACCCGCTC
AGCAaCAaGGTAtGCAGAATAGAACCCCACACCAAACTGTCCgaTCATGGAGATAtCGCC
GCCAGACTCAAGAGCCTCCATGAAGgCCTTcGTCCcAGAGCGCGCGATGGTGCCCAAGTT
GTTCACGAGCTCCCCCTtGGTCATTCCGATACCAGTGTCGACGATGCTGAGGgTCTGCCG
CTCCTtGTCGGGAaTGATCTGgATCTTGAACTCCTTCTCAGCCTCAaGGACCTCCTTGTC
GGTGAGAGAGAGATGGCGGATCTtGTCGAGCGCATCAGAAGCGTTCGAGATCAGCTCACG
CAAGAAAACCTCCTtGTTGCTGTAGAAGGTGTTGATGATCAGGGACATCAACTGGTTGAT
GTCACTCTGGAACTttGTAGGACTGTGCCATCTTTTTCTTTTTttttACCACGGTAGTGT
C
>Velundella trypanoides LUC3N HSP90_part2 AA
KKRKRWHSPTKFQSDINQLMSLIINTFYSNKEVFLRELISNASDALDKIRHLSLTDKEVL
EAEKEFKIQIIPDKERQTLSIVDTGIGMTKGELVNNLGTIARSGTKAFMEALESGGDISM
IGQFGVGFYSAYLVAERVEVISKSNDDDQHIWESSAGGTFSITPDPDGSVSGISLTRGTV
QILHLKDEHKEFLEEKRIKDLVKKHSEFINYPIYLQVTKTVEHDAEDEDEDEEDEKDETE
KKEDEDEPRVEEIDDDEEEDKGKGKEKAKEKVKEEVKEFEHVNTAKPLWVRDPKDVTKEE
YAAFYKGVTNDWEEHLAVKHFAVEGQVEFKAILFVPRRAPFDMFETRKKPNNIKLYVRRV
FIMDTAQT
>Velundella trypanoides LUC3N EF1alpha NUC
GGTGTtGATTTTCGCGAGTGCCAACAGCAGCACCTAACCTTGGGCAAGGAAAAAAAAGCA
AAAAAAAGAAATGGGAAAGGAGAAGGAGCATATCAATCTGGTCGTTGTCGGTCATGTCGA
CTCCGGCAAGTCCACCACCACTGGACATCTCATCTACAAGTGCGGTGGCATTGACAAGCG
GACCATCGAGAAGTTCGAGAAGGAGGCCTCTGAGATGGGCAAGTCCTCTTTCAAGTACGC
TTGGGTTCTGGACAAGCTGAAGGCCGAGCGTGAGCGCGGTATCACCATCGATATCTCCCT
GTGGAAGTTCGAGTCGCCGAAGTACTACTTCACCATCATCGATGCCCCCGGCCATCGTGA
TTTCATCAAGAACATGATCACCGGTACCTCCCAGGCCGATGCCGCTATCCTCATCGTGGC
TTCCGGGCGGGGTGAGTTCGAGGCTGGTATCTCGAAGGATGGCCAGACCCGCGAGCACGC
TCTTCTTGCCTTCACCCTCGGTGTCAAGCAGCTCATCGTCGCCATCAACAAGATGGACGA
CAAGAGCGTCGAGTACTCTGAGGCTCGCTACAAGGAGATCACCAGCGAGGTCGGCAAGTT
CCTGAAGAAGGTCGGCTACAAGGTGGCTGGCGTTCCCTTCATCCCCATCTCAGGGTGGGT
TGGAGACAACATGCTTGAGCGGTCGTCGAACATGCCGTGGTGGAAGGGGCCGTGCCTCCT
TGAGGCTCTTGACTCCCTTGTCAAGCCCCCGCGCCCGACCGACAAGCCTCTGCGGCTTCC
TCTGCAGGACGTCTACAAGATCGGTGGAATCGGCACTGTCCCCGTTGGCCGTGTTGAGAC
CGGTGTGCTCAAGCCGGGCATGACCGTGCAGTTCGCGCCCGTCAAGGGTCTTGTCACTGA
GGTCAAGTCCGTCGAGATGCATCACGAGGCTCTCACCGAGGCTCTCCCCGGTGACAACGT
TGGCTTCAACGTGAAGAACGTCTCCGTGAAGGAGATCCGCCGTGGATACGTCTGCTCCGA
TGCCAAGAGCGACCCCGCCCGCGCCACTCTGGACTTCACCGCTCAGGTCATCATCATGAA
CCACCCCGGACAGATCTGCGCTGGCTACTGCCCCGTCCTCGATTGCCACACCGCGCATAT
TGCGTGCAAGTTCACTGAGCTTCTCGTGAAGATGGACAAGCGGAGCGGCAAGAACCAGGA
GAAGGACCCGAAGTTCGTCAAGGCCGGCGATGGCTGCATCGTCAAGCTGGTCCCCCAGAA
GCCGATGTGCGTCGAGGCTTTCAGCCAGTACCCGCCGCTCGGACGTTTCGCTGTGCGTGA
CATGCGGCAGACGGTCGCTGTCGGTGTGATCAAGGAGGTCACCCGCGACATGACCGAGGG
GAAGGGCGGGAAGAAGAAGTAAGGACGTCCCTCGATCCATACAAAGAAAGTCTTGACCCA
AGAAGTAAACAAAGAAAATAATGT
>Velundella trypanoides LUC3N EF1alpha AA
PWARKKKQKKEMGKEKEHINLVVVGHVDSGKSTTTGHLIYKCGGIDKRTIEKFEKEASEM
GKSSFKYAWVLDKLKAERERGITIDISLWKFESPKYYFTIIDAPGHRDFIKNMITGTSQA
DAAILIVASGRGEFEAGISKDGQTREHALLAFTLGVKQLIVAINKMDDKSVEYSEARYKE
ITSEVGKFLKKVGYKVAGVPFIPISGWVGDNMLERSSNMPWWKGPCLLEALDSLVKPPRP
TDKPLRLPLQDVYKIGGIGTVPVGRVETGVLKPGMTVQFAPVKGLVTEVKSVEMHHEALT
EALPGDNVGFNVKNVSVKEIRRGYVCSDAKSDPARATLDFTAQVIIMNHPGQICAGYCPV
LDCHTAHIACKFTELLVKMDKRSGKNQEKDPKFVKAGDGCIVKLVPQKPMCVEAFSQYPP
LGRFAVRDMRQTVAVGVIKEVTRDMTEGKGGKKK
>Velundella trypanoides LUC3N EF2_part1 NUC
ATCCGTGaAGACCAGAGCCGAAGGCAACAGTCCCGTTGGTcGGGTCGACCATGCAGTCGC
CGATGGCCTCATCCAGATAGGTCGAGATGATGACGTTCGCCGACTCGATGGCGCGCTGGA
AGTTCTGGTAGGCCTcCTCCGGATCAAGCTGGAGCTCAAGGAGCACACGGTCGACCTTGT
TCATCATGAGAACTGGGCGGATACGCTCGGCAAGAGCCTGGCGGAGCACAGTCTCGGTCT
GCACGCAGACACCCTCCACACAGTCGATGACAACAAGAGCGCCATCCGTCACACGGAGAG
CAGCAGTCACTTCCGAGGAGAAGTCGACATGCCCGGGTGAGTCGATAAGGTTGATCAGGA
AGCCACGGAATCCATCGCTGTCCTTCGGGACCTCGTCATCATCACCGAGCTCGTGGTACA
TGGTGATGGCGGTCGACTTGATGGTGATACACCGGTCCTGCTCATCCTGGCGGGTGTCCA
TGAAACGGGCGTCACCGGCCTTCGCGGTGGCGATGATACCGGCCGAAGCCACCAGAGAAT
CCGTCAGAGTGGACTTTCCATGGTCGACATGAGCAATCACAGACATATTCCGGATGTTCT
GCTTGCGGTCCATCATGCCCCGGACCTGCTCGATAGTGAAGTTCACCATTTTCtTTTTTT
GtTTTTTTTTCCtTTACTCCACAAGACACAAACACAGCAAAACACAAAGTCGCCCCACAC
GACAAGAACTGAACGGAAAGAGCagCTCTccCAAGCGCGACAcTCCT
>Velundella trypanoides LUC3N EF2_part1 AA
RKKKQKKKMVNFTIEQVRGMMDRKQNIRNMSVIAHVDHGKSTLTDSLVASAGIIATAKAG
DARFMDTRQDEQDRCITIKSTAITMYHELGDDDEVPKDSDGFRGFLINLIDSPGHVDFSS
EVTAALRVTDGALVVIDCVEGVCVQTETVLRQALAERIRPVLMMNKVDRVLLELQLDPEE
AYQNFQRAIESANVIISTYLDEAIGDCMVDPTNGTVAFGSGLHG
>Velundella trypanoides LUC3N EF2_part2 NUC
TTCATCTTCCGTCGCCCGCCAAGGCCCAGGCCTACCGGTCTGAGCTTCTCTACAACGGCC
CGGCTGACGACAAGTACTGCAAGAGCATGCGCGCCTGCGACCCGACTGGCCCTCTTGTGA
TGTACGTGTCCAAGATGGTTCCCACCAACGACAAGGGTCGTTTCTACGCTTTCGGGCGTG
TCTTCTCAGGAAGCGTGCGGACCGGGCACAAGGTCCGGATTCTTGGGCCGAACTTCGAGG
TCGGAAAGAAGGACGACATGTTCATCAAGAACATCCAGCGCACAGTGCTCATGATGGGCC
GGTACACCGAGGCCGTCGAGGACGTCCCTTGCGGAAACGTTGTCGGTCTTGTCGGTATCG
ACCAGTTCCTTGTGAAGACTGGTACTCTTGTCGACCACGATGCCGCGGATGCGTACAACA
TGAAGGACATGAAGTACTCTGTCTCCCCCGTCGTGCGTGTTGCCGTCGAGCCGAAGCACC
CGCAGGATCTCCCCAAGCTCGTCGAGGGTCTCAAGCGGTTGGCCAAGTCCGACCCTCTGG
TCCAGACGTACATCGAGGAGTCTGGCGAGCATATCGTTGCCGGTGCTGGTGAGCTCCATC
TCGAGATCTGCCTGAAGGATCTCCAGGAGGACTTCACCGGAATCCCCCTCAAGATTTCGG
AGCCTGTTGTCTCCTTCCGCGAGACTGTCTCTGTGGAGGGCACGTTCGATGCGCTGTCGA
AGTCACCGAACAAGCACAACCGTATCTACTGCCGCGCTGCTCCTCTTGAGGACGAGCTCG
TCACCGAGATCGAGGACAAGAAGGTCACTCCCCGCGATGAGCCGAAGGCCCGTGCCCGTC
TCCTGACGGAGAAGTACGGCTGGGACGCCACCGAGGCGAGGAAGATCTGGTGCTTCGGGC
CGGACACCGACGGCGCCAACCTGGTGGTCGACTGCACCAAGGCCGTGCAGTACCTCAACG
AGATCAAGGACTCTATCGTGGCTGCCTTCCAGTGGGCGACCAAGGAGGGTGTTCTGTGCG
ACGAGAACATGCACGGAATCCGCTTCAACATCATGGACGTGACGCTTCACGCTGACGCCA
TCCATCGCGGTGGTGGCCAGATCATCCCGACGGCCCGGCGTGTGTTCTACGCCGCACAGC
TCTGTGCTGAGCCTCGTCTGCTCGAGCCCATGTACATCGTCGAGATCCAGTGCCCTGAGT
CGGCTATGGGTGGCATCTACGGTGTGCTCAACAGGCGCCGCGGTGTGATGATCGGAGAGG
AGCAGAAGATTGGGACACCCATCTACAACATCAAGGCGTACCTGCCTGTCATGGAGTCCT
TCGGTTTCACTGCGGACCTCCGGTCGAACACCGGTGGCCAGGCGTTCCCGCAGTGCGTCT
TCGATCATTGGCAGATCCTCTCTGGCGACCCCATGGACCCGTCCACCAAGGCCGCTGGTG
TTGTGCGCGATACGCGGAAGCGCAAGGGTCTTCCCGAGGAGGTGCCCCCGCTCGACCGTT
TCATGGACAAGCTCTGAGCCATCGAACCATCGTTGGCAGGTAGAGTTTATTTGTTTGTTG
TGTTTGTAGCCCCCACATGCCCACATGCCTCCAACAGAGGCAGTAAAAAAT
>Velundella trypanoides LUC3N EF2_part2 AA
HLPSPAKAQAYRSELLYNGPADDKYCKSMRACDPTGPLVMYVSKMVPTNDKGRFYAFGRV
FSGSVRTGHKVRILGPNFEVGKKDDMFIKNIQRTVLMMGRYTEAVEDVPCGNVVGLVGID
QFLVKTGTLVDHDAADAYNMKDMKYSVSPVVRVAVEPKHPQDLPKLVEGLKRLAKSDPLV
QTYIEESGEHIVAGAGELHLEICLKDLQEDFTGIPLKISEPVVSFRETVSVEGTFDALSK
SPNKHNRIYCRAAPLEDELVTEIEDKKVTPRDEPKARARLLTEKYGWDATEARKIWCFGP
DTDGANLVVDCTKAVQYLNEIKDSIVAAFQWATKEGVLCDENMHGIRFNIMDVTLHADAI
HRGGGQIIPTARRVFYAAQLCAEPRLLEPMYIVEIQCPESAMGGIYGVLNRRRGVMIGEE
QKIGTPIYNIKAYLPVMESFGFTADLRSNTGGQAFPQCVFDHWQILSGDPMDPSTKAAGV
VRDTRKRKGLPEEVPPLDRFMDKL
